# Supplementary material for: Paleoeconomy more than demography determined prehistoric human impact in Arctic Norway
Source: PNAS Nexus. 2022 Oct 7;1(5):pgac209. doi: 10.1093/pnasnexus/pgac209 (PMC9802259; doi:10.1093/pnasnexus/pgac209)
Supplement: pgac209_Supplemental_Files [file pgac209_supplemental_files.zip]

Archive with 3 entries (3 files):
- PNASNEXUS-PNASNEXUS-2022-00238-T-s01.xlsx
- PNASNEXUS-PNASNEXUS-2022-00238-T-s02.docx
- PNASNEXUS-PNASNEXUS-2022-00238-T-s03.docx
