# Supplementary material for: Paleoeconomy more than demography determined prehistoric human impact in Arctic Norway
Source: PNAS Nexus. 2022 Oct 7;1(5):pgac209. doi: 10.1093/pnasnexus/pgac209 (PMC9802259; doi:10.1093/pnasnexus/pgac209)
Supplement: pgac209_Supplemental_Files [file pgac209_supplemental_files.zip › PNASNEXUS-PNASNEXUS-2022-00238-T-s01.xlsx]

## Sheet: README
	Table	Legend	Footnotes
Data set S1	ANIMAL-A	Animal primer tag to sample lookup, library preparation, and sequence accession data	Includes full European Nucleotide Archive (ENA) project, sample, and run accessions.
Data set S2	ANIMAL-B	List of 86 collapsed animal barcode sequences, including those assumed to be contaminants, and their taxonomic assignments and habitats.
Data set S3	ANIMAL-C	Read counts per PCR replicate for all 166 retained animal taxa across all samples
Data set S4	ANIMAL-D	Full sample metadata including QC and bioinformatic sequence processing for animals	Includes the counts of reads filtered at each bioinformatics processing step.
Data set S5	XRF_MS	X-ray fluorescence (XRF) and magnetic susceptibility (MS) measurement data
Data set S6	PLANT-A	Plant primer tag to sample lookup, library preparation, and sequence accession data	Includes full European Nucleotide Archive (ENA) project, sample, and run accessions.
Data set S7	PLANT-B	Read counts and PCR replicate detections for all 186 retained plant taxa across all samples
Data set S8	PLANT-C	Final taxonomic assignments for retained plant sedaDNA sequences
Data set S9	PLANT-D	Full sample metadata including QC and bioinformatic sequence processing for plants	Includes the counts of reads filtered at each bioinformatics processing step.
Data set S10	POLLEN-A	Nordvivatnet lake pollen and spore dataset
Data set S11	POLLEN-B	Mortensnes mire pollen dataset
Data set S12	NPP-A	Raw NPP data	With HdV numbers where appropriate

## Sheet: S1
PCR_replicate	Tag_for_demultiplexing	Tag_ID	Tag_on_primer	Forward_primer	Reverse_primer	Library_prep	Library_code	Library_code2	Sequencing_run_code	Sequencer	Facility	ENA_experiment_accession	ENA_run_accession	ENA_sample_accession	ENA_project_accession
EG10_C001_rpt1	TGCTTGTC:TGCTTGTC	161	TGCTTGTC	CGAGAAGACCCTATGGAGCT	CCGAGGTCRCCCCAACC	TROMSØ	mam2_EG10_16S	Mortensnes_mam_16s_1	TEG-012	NextSeq	TROMSØ	ERX9759069	ERR10224042	ERS13473217	PRJEB56158
EG10_C001_rpt2	CATCGGAT:CATCGGAT	165	CATCGGAT	CGAGAAGACCCTATGGAGCT	CCGAGGTCRCCCCAACC	TROMSØ	mam2_EG10_16S	Mortensnes_mam_16s_1	TEG-012	NextSeq	TROMSØ	ERX9759069	ERR10224042	ERS13473217	PRJEB56158
EG10_C001_rpt3	GCACAGAA:GCACAGAA	257	GCACAGAA	CGAGAAGACCCTATGGAGCT	CCGAGGTCRCCCCAACC	TROMSØ	mam2_EG10_16S	Mortensnes_mam_16s_1	TEG-012	NextSeq	TROMSØ	ERX9759069	ERR10224042	ERS13473217	PRJEB56158
EG10_C001_rpt4	GCACATTC:GCACATTC	261	GCACATTC	CGAGAAGACCCTATGGAGCT	CCGAGGTCRCCCCAACC	TROMSØ	mam2_EG10_16S	Mortensnes_mam_16s_1	TEG-012	NextSeq	TROMSØ	ERX9759069	ERR10224042	ERS13473217	PRJEB56158
EG10_C002_rpt1	ATACCACC:ATACCACC	131	ATACCACC	CGAGAAGACCCTATGGAGCT	CCGAGGTCRCCCCAACC	TROMSØ	mam2_EG10_16S	Mortensnes_mam_16s_1	TEG-012	NextSeq	TROMSØ	ERX9759069	ERR10224042	ERS13473217	PRJEB56158
EG10_C002_rpt2	ATACCGGA:ATACCGGA	135	ATACCGGA	CGAGAAGACCCTATGGAGCT	CCGAGGTCRCCCCAACC	TROMSØ	mam2_EG10_16S	Mortensnes_mam_16s_1	TEG-012	NextSeq	TROMSØ	ERX9759069	ERR10224042	ERS13473217	PRJEB56158
EG10_C002_rpt3	GTAAGCGA:GTAAGCGA	227	GTAAGCGA	CGAGAAGACCCTATGGAGCT	CCGAGGTCRCCCCAACC	TROMSØ	mam2_EG10_16S	Mortensnes_mam_16s_1	TEG-012	NextSeq	TROMSØ	ERX9759069	ERR10224042	ERS13473217	PRJEB56158
EG10_C002_rpt4	AGCATCCA:AGCATCCA	231	AGCATCCA	CGAGAAGACCCTATGGAGCT	CCGAGGTCRCCCCAACC	TROMSØ	mam2_EG10_16S	Mortensnes_mam_16s_1	TEG-012	NextSeq	TROMSØ	ERX9759069	ERR10224042	ERS13473217	PRJEB56158
EG10_C003_rpt1	CGTAAGTC:CGTAAGTC	148	CCGTAAGTC	CGAGAAGACCCTATGGAGCT	CCGAGGTCRCCCCAACC	TROMSØ	mam2_EG10_16S	Mortensnes_mam_16s_1	TEG-012	NextSeq	TROMSØ	ERX9759069	ERR10224042	ERS13473217	PRJEB56158
EG10_C003_rpt2	CAATGGCT:CAATGGCT	152	TCAATGGCT	CGAGAAGACCCTATGGAGCT	CCGAGGTCRCCCCAACC	TROMSØ	mam2_EG10_16S	Mortensnes_mam_16s_1	TEG-012	NextSeq	TROMSØ	ERX9759069	ERR10224042	ERS13473217	PRJEB56158
EG10_C003_rpt3	TGGCGTTA:TGGCGTTA	244	CTGGCGTTA	CGAGAAGACCCTATGGAGCT	CCGAGGTCRCCCCAACC	TROMSØ	mam2_EG10_16S	Mortensnes_mam_16s_1	TEG-012	NextSeq	TROMSØ	ERX9759069	ERR10224042	ERS13473217	PRJEB56158
EG10_C003_rpt4	ACCTCTGT:ACCTCTGT	248	TACCTCTGT	CGAGAAGACCCTATGGAGCT	CCGAGGTCRCCCCAACC	TROMSØ	mam2_EG10_16S	Mortensnes_mam_16s_1	TEG-012	NextSeq	TROMSØ	ERX9759069	ERR10224042	ERS13473217	PRJEB56158
EG10_C004_rpt1	ACAACGCT:ACAACGCT	121	ACAACGCT	CGAGAAGACCCTATGGAGCT	CCGAGGTCRCCCCAACC	TROMSØ	mam2_EG10_16S	Mortensnes_mam_16s_1	TEG-012	NextSeq	TROMSØ	ERX9759069	ERR10224042	ERS13473217	PRJEB56158
EG10_C004_rpt2	CAACGTAC:CAACGTAC	125	CAACGTAC	CGAGAAGACCCTATGGAGCT	CCGAGGTCRCCCCAACC	TROMSØ	mam2_EG10_16S	Mortensnes_mam_16s_1	TEG-012	NextSeq	TROMSØ	ERX9759069	ERR10224042	ERS13473217	PRJEB56158
EG10_C004_rpt3	GAGTCAGT:GAGTCAGT	217	GAGTCAGT	CGAGAAGACCCTATGGAGCT	CCGAGGTCRCCCCAACC	TROMSØ	mam2_EG10_16S	Mortensnes_mam_16s_1	TEG-012	NextSeq	TROMSØ	ERX9759069	ERR10224042	ERS13473217	PRJEB56158
EG10_C004_rpt4	ATTGCAGC:ATTGCAGC	221	ATTGCAGC	CGAGAAGACCCTATGGAGCT	CCGAGGTCRCCCCAACC	TROMSØ	mam2_EG10_16S	Mortensnes_mam_16s_1	TEG-012	NextSeq	TROMSØ	ERX9759069	ERR10224042	ERS13473217	PRJEB56158
EG10_C005_rpt1	TAGTCGAG:TAGTCGAG	178	ATAGTCGAG	CGAGAAGACCCTATGGAGCT	CCGAGGTCRCCCCAACC	TROMSØ	mam2_EG10_16S	Mortensnes_mam_16s_1	TEG-012	NextSeq	TROMSØ	ERX9759069	ERR10224042	ERS13473217	PRJEB56158
EG10_C005_rpt2	GTGCATTG:GTGCATTG	182	GGTGCATTG	CGAGAAGACCCTATGGAGCT	CCGAGGTCRCCCCAACC	TROMSØ	mam2_EG10_16S	Mortensnes_mam_16s_1	TEG-012	NextSeq	TROMSØ	ERX9759069	ERR10224042	ERS13473217	PRJEB56158
EG10_C005_rpt3	ATCACCAG:ATCACCAG	274	AATCACCAG	CGAGAAGACCCTATGGAGCT	CCGAGGTCRCCCCAACC	TROMSØ	mam2_EG10_16S	Mortensnes_mam_16s_1	TEG-012	NextSeq	TROMSØ	ERX9759069	ERR10224042	ERS13473217	PRJEB56158
EG10_C005_rpt4	CTACAGAC:CTACAGAC	278	GCTACAGAC	CGAGAAGACCCTATGGAGCT	CCGAGGTCRCCCCAACC	TROMSØ	mam2_EG10_16S	Mortensnes_mam_16s_1	TEG-012	NextSeq	TROMSØ	ERX9759069	ERR10224042	ERS13473217	PRJEB56158
EG10_C006_rpt1	TCCATACG:TCCATACG	99	TCCATACG	CGAGAAGACCCTATGGAGCT	CCGAGGTCRCCCCAACC	TROMSØ	mam2_EG10_16S	Mortensnes_mam_16s_1	TEG-012	NextSeq	TROMSØ	ERX9759069	ERR10224042	ERS13473217	PRJEB56158
EG10_C006_rpt2	CGCTCTTA:CGCTCTTA	103	CGCTCTTA	CGAGAAGACCCTATGGAGCT	CCGAGGTCRCCCCAACC	TROMSØ	mam2_EG10_16S	Mortensnes_mam_16s_1	TEG-012	NextSeq	TROMSØ	ERX9759069	ERR10224042	ERS13473217	PRJEB56158
EG10_C006_rpt3	ATTCTCGC:ATTCTCGC	195	ATTCTCGC	CGAGAAGACCCTATGGAGCT	CCGAGGTCRCCCCAACC	TROMSØ	mam2_EG10_16S	Mortensnes_mam_16s_1	TEG-012	NextSeq	TROMSØ	ERX9759069	ERR10224042	ERS13473217	PRJEB56158
EG10_C006_rpt4	TCTACACC:TCTACACC	199	TCTACACC	CGAGAAGACCCTATGGAGCT	CCGAGGTCRCCCCAACC	TROMSØ	mam2_EG10_16S	Mortensnes_mam_16s_1	TEG-012	NextSeq	TROMSØ	ERX9759069	ERR10224042	ERS13473217	PRJEB56158
EG10_C007_rpt1	CGTCTACA:CGTCTACA	188	CCGTCTACA	CGAGAAGACCCTATGGAGCT	CCGAGGTCRCCCCAACC	TROMSØ	mam2_EG10_16S	Mortensnes_mam_16s_1	TEG-012	NextSeq	TROMSØ	ERX9759069	ERR10224042	ERS13473217	PRJEB56158
EG10_C007_rpt2	AGATGGAG:AGATGGAG	192	TAGATGGAG	CGAGAAGACCCTATGGAGCT	CCGAGGTCRCCCCAACC	TROMSØ	mam2_EG10_16S	Mortensnes_mam_16s_1	TEG-012	NextSeq	TROMSØ	ERX9759069	ERR10224042	ERS13473217	PRJEB56158
EG10_C007_rpt3	AGCTCAAG:AGCTCAAG	284	CAGCTCAAG	CGAGAAGACCCTATGGAGCT	CCGAGGTCRCCCCAACC	TROMSØ	mam2_EG10_16S	Mortensnes_mam_16s_1	TEG-012	NextSeq	TROMSØ	ERX9759069	ERR10224042	ERS13473217	PRJEB56158
EG10_C007_rpt4	GAAGCTGA:GAAGCTGA	288	TGAAGCTGA	CGAGAAGACCCTATGGAGCT	CCGAGGTCRCCCCAACC	TROMSØ	mam2_EG10_16S	Mortensnes_mam_16s_1	TEG-012	NextSeq	TROMSØ	ERX9759069	ERR10224042	ERS13473217	PRJEB56158
EG10_C008_rpt1	GTTGAGAG:GTTGAGAG	186	AGTTGAGAG	CGAGAAGACCCTATGGAGCT	CCGAGGTCRCCCCAACC	TROMSØ	mam2_EG10_16S	Mortensnes_mam_16s_1	TEG-012	NextSeq	TROMSØ	ERX9759069	ERR10224042	ERS13473217	PRJEB56158
EG10_C008_rpt2	ATGAGCAC:ATGAGCAC	190	GATGAGCAC	CGAGAAGACCCTATGGAGCT	CCGAGGTCRCCCCAACC	TROMSØ	mam2_EG10_16S	Mortensnes_mam_16s_1	TEG-012	NextSeq	TROMSØ	ERX9759069	ERR10224042	ERS13473217	PRJEB56158
EG10_C008_rpt3	TTCTAGGC:TTCTAGGC	282	ATTCTAGGC	CGAGAAGACCCTATGGAGCT	CCGAGGTCRCCCCAACC	TROMSØ	mam2_EG10_16S	Mortensnes_mam_16s_1	TEG-012	NextSeq	TROMSØ	ERX9759069	ERR10224042	ERS13473217	PRJEB56158
EG10_C008_rpt4	TCGTTGCT:TCGTTGCT	286	GTCGTTGCT	CGAGAAGACCCTATGGAGCT	CCGAGGTCRCCCCAACC	TROMSØ	mam2_EG10_16S	Mortensnes_mam_16s_1	TEG-012	NextSeq	TROMSØ	ERX9759069	ERR10224042	ERS13473217	PRJEB56158
EG10_L012_rpt1	TCGAAGTG:TCGAAGTG	169	TCGAAGTG	CGAGAAGACCCTATGGAGCT	CCGAGGTCRCCCCAACC	TROMSØ	mam2_EG10_16S	Mortensnes_mam_16s_1	TEG-012	NextSeq	TROMSØ	ERX9759069	ERR10224042	ERS13473217	PRJEB56158
EG10_L012_rpt2	TTCACTGG:TTCACTGG	173	TTCACTGG	CGAGAAGACCCTATGGAGCT	CCGAGGTCRCCCCAACC	TROMSØ	mam2_EG10_16S	Mortensnes_mam_16s_1	TEG-012	NextSeq	TROMSØ	ERX9759069	ERR10224042	ERS13473217	PRJEB56158
EG10_L012_rpt3	GAACTGCA:GAACTGCA	265	GAACTGCA	CGAGAAGACCCTATGGAGCT	CCGAGGTCRCCCCAACC	TROMSØ	mam2_EG10_16S	Mortensnes_mam_16s_1	TEG-012	NextSeq	TROMSØ	ERX9759069	ERR10224042	ERS13473217	PRJEB56158
EG10_L012_rpt4	TCTAAGGC:TCTAAGGC	269	TCTAAGGC	CGAGAAGACCCTATGGAGCT	CCGAGGTCRCCCCAACC	TROMSØ	mam2_EG10_16S	Mortensnes_mam_16s_1	TEG-012	NextSeq	TROMSØ	ERX9759069	ERR10224042	ERS13473217	PRJEB56158
EG10_L019_rpt1	GATATCGC:GATATCGC	115	GATATCGC	CGAGAAGACCCTATGGAGCT	CCGAGGTCRCCCCAACC	TROMSØ	mam2_EG10_16S	Mortensnes_mam_16s_1	TEG-012	NextSeq	TROMSØ	ERX9759069	ERR10224042	ERS13473217	PRJEB56158
EG10_L019_rpt2	TAGCGTAG:TAGCGTAG	119	TAGCGTAG	CGAGAAGACCCTATGGAGCT	CCGAGGTCRCCCCAACC	TROMSØ	mam2_EG10_16S	Mortensnes_mam_16s_1	TEG-012	NextSeq	TROMSØ	ERX9759069	ERR10224042	ERS13473217	PRJEB56158
EG10_L019_rpt3	AGCAACTG:AGCAACTG	211	AGCAACTG	CGAGAAGACCCTATGGAGCT	CCGAGGTCRCCCCAACC	TROMSØ	mam2_EG10_16S	Mortensnes_mam_16s_1	TEG-012	NextSeq	TROMSØ	ERX9759069	ERR10224042	ERS13473217	PRJEB56158
EG10_L019_rpt4	CGTTAGAG:CGTTAGAG	215	CGTTAGAG	CGAGAAGACCCTATGGAGCT	CCGAGGTCRCCCCAACC	TROMSØ	mam2_EG10_16S	Mortensnes_mam_16s_1	TEG-012	NextSeq	TROMSØ	ERX9759069	ERR10224042	ERS13473217	PRJEB56158
EG10_L033_rpt1	ACACTGTC:ACACTGTC	98	AACACTGTC	CGAGAAGACCCTATGGAGCT	CCGAGGTCRCCCCAACC	TROMSØ	mam2_EG10_16S	Mortensnes_mam_16s_1	TEG-012	NextSeq	TROMSØ	ERX9759069	ERR10224042	ERS13473217	PRJEB56158
EG10_L033_rpt2	AGACCTGT:AGACCTGT	102	GAGACCTGT	CGAGAAGACCCTATGGAGCT	CCGAGGTCRCCCCAACC	TROMSØ	mam2_EG10_16S	Mortensnes_mam_16s_1	TEG-012	NextSeq	TROMSØ	ERX9759069	ERR10224042	ERS13473217	PRJEB56158
EG10_L033_rpt3	CTTCTTCC:CTTCTTCC	194	ACTTCTTCC	CGAGAAGACCCTATGGAGCT	CCGAGGTCRCCCCAACC	TROMSØ	mam2_EG10_16S	Mortensnes_mam_16s_1	TEG-012	NextSeq	TROMSØ	ERX9759069	ERR10224042	ERS13473217	PRJEB56158
EG10_L033_rpt4	TCCGAAGA:TCCGAAGA	198	GTCCGAAGA	CGAGAAGACCCTATGGAGCT	CCGAGGTCRCCCCAACC	TROMSØ	mam2_EG10_16S	Mortensnes_mam_16s_1	TEG-012	NextSeq	TROMSØ	ERX9759069	ERR10224042	ERS13473217	PRJEB56158
EG10_L040_rpt1	AACTACGC:AACTACGC	124	CAACTACGC	CGAGAAGACCCTATGGAGCT	CCGAGGTCRCCCCAACC	TROMSØ	mam2_EG10_16S	Mortensnes_mam_16s_1	TEG-012	NextSeq	TROMSØ	ERX9759069	ERR10224042	ERS13473217	PRJEB56158
EG10_L040_rpt2	GTGCCTAT:GTGCCTAT	128	TGTGCCTAT	CGAGAAGACCCTATGGAGCT	CCGAGGTCRCCCCAACC	TROMSØ	mam2_EG10_16S	Mortensnes_mam_16s_1	TEG-012	NextSeq	TROMSØ	ERX9759069	ERR10224042	ERS13473217	PRJEB56158
EG10_L040_rpt3	TCGGATCA:TCGGATCA	220	CTCGGATCA	CGAGAAGACCCTATGGAGCT	CCGAGGTCRCCCCAACC	TROMSØ	mam2_EG10_16S	Mortensnes_mam_16s_1	TEG-012	NextSeq	TROMSØ	ERX9759069	ERR10224042	ERS13473217	PRJEB56158
EG10_L040_rpt4	ACCGCATA:ACCGCATA	224	TACCGCATA	CGAGAAGACCCTATGGAGCT	CCGAGGTCRCCCCAACC	TROMSØ	mam2_EG10_16S	Mortensnes_mam_16s_1	TEG-012	NextSeq	TROMSØ	ERX9759069	ERR10224042	ERS13473217	PRJEB56158
EG10_L047_rpt1	GATGGTCA:GATGGTCA	179	GATGGTCA	CGAGAAGACCCTATGGAGCT	CCGAGGTCRCCCCAACC	TROMSØ	mam2_EG10_16S	Mortensnes_mam_16s_1	TEG-012	NextSeq	TROMSØ	ERX9759069	ERR10224042	ERS13473217	PRJEB56158
EG10_L047_rpt2	ATTCGCAG:ATTCGCAG	183	ATTCGCAG	CGAGAAGACCCTATGGAGCT	CCGAGGTCRCCCCAACC	TROMSØ	mam2_EG10_16S	Mortensnes_mam_16s_1	TEG-012	NextSeq	TROMSØ	ERX9759069	ERR10224042	ERS13473217	PRJEB56158
EG10_L047_rpt3	CAACGAGA:CAACGAGA	275	CAACGAGA	CGAGAAGACCCTATGGAGCT	CCGAGGTCRCCCCAACC	TROMSØ	mam2_EG10_16S	Mortensnes_mam_16s_1	TEG-012	NextSeq	TROMSØ	ERX9759069	ERR10224042	ERS13473217	PRJEB56158
EG10_L047_rpt4	CCACACTT:CCACACTT	279	CCACACTT	CGAGAAGACCCTATGGAGCT	CCGAGGTCRCCCCAACC	TROMSØ	mam2_EG10_16S	Mortensnes_mam_16s_1	TEG-012	NextSeq	TROMSØ	ERX9759069	ERR10224042	ERS13473217	PRJEB56158
EG10_L054_rpt1	ATACAGCG:ATACAGCG	123	ATACAGCG	CGAGAAGACCCTATGGAGCT	CCGAGGTCRCCCCAACC	TROMSØ	mam2_EG10_16S	Mortensnes_mam_16s_1	TEG-012	NextSeq	TROMSØ	ERX9759069	ERR10224042	ERS13473217	PRJEB56158
EG10_L054_rpt2	CATAGTCG:CATAGTCG	127	CATAGTCG	CGAGAAGACCCTATGGAGCT	CCGAGGTCRCCCCAACC	TROMSØ	mam2_EG10_16S	Mortensnes_mam_16s_1	TEG-012	NextSeq	TROMSØ	ERX9759069	ERR10224042	ERS13473217	PRJEB56158
EG10_L054_rpt3	TTCCGAAG:TTCCGAAG	219	TTCCGAAG	CGAGAAGACCCTATGGAGCT	CCGAGGTCRCCCCAACC	TROMSØ	mam2_EG10_16S	Mortensnes_mam_16s_1	TEG-012	NextSeq	TROMSØ	ERX9759069	ERR10224042	ERS13473217	PRJEB56158
EG10_L054_rpt4	GATTCCGA:GATTCCGA	223	GATTCCGA	CGAGAAGACCCTATGGAGCT	CCGAGGTCRCCCCAACC	TROMSØ	mam2_EG10_16S	Mortensnes_mam_16s_1	TEG-012	NextSeq	TROMSØ	ERX9759069	ERR10224042	ERS13473217	PRJEB56158
EG10_L061_rpt1	CGGTCATT:CGGTCATT	140	CCGGTCATT	CGAGAAGACCCTATGGAGCT	CCGAGGTCRCCCCAACC	TROMSØ	mam2_EG10_16S	Mortensnes_mam_16s_1	TEG-012	NextSeq	TROMSØ	ERX9759069	ERR10224042	ERS13473217	PRJEB56158
EG10_L061_rpt2	TGCCAGTA:TGCCAGTA	144	TTGCCAGTA	CGAGAAGACCCTATGGAGCT	CCGAGGTCRCCCCAACC	TROMSØ	mam2_EG10_16S	Mortensnes_mam_16s_1	TEG-012	NextSeq	TROMSØ	ERX9759069	ERR10224042	ERS13473217	PRJEB56158
EG10_L061_rpt3	TTCGACGT:TTCGACGT	236	CTTCGACGT	CGAGAAGACCCTATGGAGCT	CCGAGGTCRCCCCAACC	TROMSØ	mam2_EG10_16S	Mortensnes_mam_16s_1	TEG-012	NextSeq	TROMSØ	ERX9759069	ERR10224042	ERS13473217	PRJEB56158
EG10_L061_rpt4	CTAACTCC:CTAACTCC	240	TCTAACTCC	CGAGAAGACCCTATGGAGCT	CCGAGGTCRCCCCAACC	TROMSØ	mam2_EG10_16S	Mortensnes_mam_16s_1	TEG-012	NextSeq	TROMSØ	ERX9759069	ERR10224042	ERS13473217	PRJEB56158
EG10_L068_rpt1	AGAGAGTC:AGAGAGTC	137	AGAGAGTC	CGAGAAGACCCTATGGAGCT	CCGAGGTCRCCCCAACC	TROMSØ	mam2_EG10_16S	Mortensnes_mam_16s_1	TEG-012	NextSeq	TROMSØ	ERX9759069	ERR10224042	ERS13473217	PRJEB56158
EG10_L068_rpt2	ACAGTGAG:ACAGTGAG	141	ACAGTGAG	CGAGAAGACCCTATGGAGCT	CCGAGGTCRCCCCAACC	TROMSØ	mam2_EG10_16S	Mortensnes_mam_16s_1	TEG-012	NextSeq	TROMSØ	ERX9759069	ERR10224042	ERS13473217	PRJEB56158
EG10_L068_rpt3	ACCTAACC:ACCTAACC	233	ACCTAACC	CGAGAAGACCCTATGGAGCT	CCGAGGTCRCCCCAACC	TROMSØ	mam2_EG10_16S	Mortensnes_mam_16s_1	TEG-012	NextSeq	TROMSØ	ERX9759069	ERR10224042	ERS13473217	PRJEB56158
EG10_L068_rpt4	AAGCTGTG:AAGCTGTG	237	AAGCTGTG	CGAGAAGACCCTATGGAGCT	CCGAGGTCRCCCCAACC	TROMSØ	mam2_EG10_16S	Mortensnes_mam_16s_1	TEG-012	NextSeq	TROMSØ	ERX9759069	ERR10224042	ERS13473217	PRJEB56158
EG10_L075_rpt1	CTTCAACG:CTTCAACG	164	CCTTCAACG	CGAGAAGACCCTATGGAGCT	CCGAGGTCRCCCCAACC	TROMSØ	mam2_EG10_16S	Mortensnes_mam_16s_1	TEG-012	NextSeq	TROMSØ	ERX9759069	ERR10224042	ERS13473217	PRJEB56158
EG10_L075_rpt2	CTTCAGGT:CTTCAGGT	168	TCTTCAGGT	CGAGAAGACCCTATGGAGCT	CCGAGGTCRCCCCAACC	TROMSØ	mam2_EG10_16S	Mortensnes_mam_16s_1	TEG-012	NextSeq	TROMSØ	ERX9759069	ERR10224042	ERS13473217	PRJEB56158
EG10_L075_rpt3	TCTAACCG:TCTAACCG	260	CTCTAACCG	CGAGAAGACCCTATGGAGCT	CCGAGGTCRCCCCAACC	TROMSØ	mam2_EG10_16S	Mortensnes_mam_16s_1	TEG-012	NextSeq	TROMSØ	ERX9759069	ERR10224042	ERS13473217	PRJEB56158
EG10_L075_rpt4	TTCCGCTT:TTCCGCTT	264	TTTCCGCTT	CGAGAAGACCCTATGGAGCT	CCGAGGTCRCCCCAACC	TROMSØ	mam2_EG10_16S	Mortensnes_mam_16s_1	TEG-012	NextSeq	TROMSØ	ERX9759069	ERR10224042	ERS13473217	PRJEB56158
EG10_L082_rpt1	GGTAGTTC:GGTAGTTC	147	GGTAGTTC	CGAGAAGACCCTATGGAGCT	CCGAGGTCRCCCCAACC	TROMSØ	mam2_EG10_16S	Mortensnes_mam_16s_1	TEG-012	NextSeq	TROMSØ	ERX9759069	ERR10224042	ERS13473217	PRJEB56158
EG10_L082_rpt2	ACCACTCA:ACCACTCA	151	ACCACTCA	CGAGAAGACCCTATGGAGCT	CCGAGGTCRCCCCAACC	TROMSØ	mam2_EG10_16S	Mortensnes_mam_16s_1	TEG-012	NextSeq	TROMSØ	ERX9759069	ERR10224042	ERS13473217	PRJEB56158
EG10_L082_rpt3	TTCGATCG:TTCGATCG	243	TTCGATCG	CGAGAAGACCCTATGGAGCT	CCGAGGTCRCCCCAACC	TROMSØ	mam2_EG10_16S	Mortensnes_mam_16s_1	TEG-012	NextSeq	TROMSØ	ERX9759069	ERR10224042	ERS13473217	PRJEB56158
EG10_L082_rpt4	GCAATCCA:GCAATCCA	247	GCAATCCA	CGAGAAGACCCTATGGAGCT	CCGAGGTCRCCCCAACC	TROMSØ	mam2_EG10_16S	Mortensnes_mam_16s_1	TEG-012	NextSeq	TROMSØ	ERX9759069	ERR10224042	ERS13473217	PRJEB56158
EG10_L089_rpt1	CGAACAAC:CGAACAAC	139	CGAACAAC	CGAGAAGACCCTATGGAGCT	CCGAGGTCRCCCCAACC	TROMSØ	mam2_EG10_16S	Mortensnes_mam_16s_1	TEG-012	NextSeq	TROMSØ	ERX9759069	ERR10224042	ERS13473217	PRJEB56158
EG10_L089_rpt2	GAGCTAGA:GAGCTAGA	143	GAGCTAGA	CGAGAAGACCCTATGGAGCT	CCGAGGTCRCCCCAACC	TROMSØ	mam2_EG10_16S	Mortensnes_mam_16s_1	TEG-012	NextSeq	TROMSØ	ERX9759069	ERR10224042	ERS13473217	PRJEB56158
EG10_L089_rpt3	TCGTATGG:TCGTATGG	235	TCGTATGG	CGAGAAGACCCTATGGAGCT	CCGAGGTCRCCCCAACC	TROMSØ	mam2_EG10_16S	Mortensnes_mam_16s_1	TEG-012	NextSeq	TROMSØ	ERX9759069	ERR10224042	ERS13473217	PRJEB56158
EG10_L089_rpt4	AATCACGG:AATCACGG	239	AATCACGG	CGAGAAGACCCTATGGAGCT	CCGAGGTCRCCCCAACC	TROMSØ	mam2_EG10_16S	Mortensnes_mam_16s_1	TEG-012	NextSeq	TROMSØ	ERX9759069	ERR10224042	ERS13473217	PRJEB56158
EG10_L103_rpt1	TGCAAGAG:TGCAAGAG	105	TGCAAGAG	CGAGAAGACCCTATGGAGCT	CCGAGGTCRCCCCAACC	TROMSØ	mam2_EG10_16S	Mortensnes_mam_16s_1	TEG-012	NextSeq	TROMSØ	ERX9759069	ERR10224042	ERS13473217	PRJEB56158
EG10_L103_rpt2	CGCTTATG:CGCTTATG	109	CGCTTATG	CGAGAAGACCCTATGGAGCT	CCGAGGTCRCCCCAACC	TROMSØ	mam2_EG10_16S	Mortensnes_mam_16s_1	TEG-012	NextSeq	TROMSØ	ERX9759069	ERR10224042	ERS13473217	PRJEB56158
EG10_L103_rpt3	TCGCATAC:TCGCATAC	201	TCGCATAC	CGAGAAGACCCTATGGAGCT	CCGAGGTCRCCCCAACC	TROMSØ	mam2_EG10_16S	Mortensnes_mam_16s_1	TEG-012	NextSeq	TROMSØ	ERX9759069	ERR10224042	ERS13473217	PRJEB56158
EG10_L103_rpt4	TGGAACCT:TGGAACCT	205	TGGAACCT	CGAGAAGACCCTATGGAGCT	CCGAGGTCRCCCCAACC	TROMSØ	mam2_EG10_16S	Mortensnes_mam_16s_1	TEG-012	NextSeq	TROMSØ	ERX9759069	ERR10224042	ERS13473217	PRJEB56158
EG10_L111_rpt1	GATGCCTT:GATGCCTT	170	AGATGCCTT	CGAGAAGACCCTATGGAGCT	CCGAGGTCRCCCCAACC	TROMSØ	mam2_EG10_16S	Mortensnes_mam_16s_1	TEG-012	NextSeq	TROMSØ	ERX9759069	ERR10224042	ERS13473217	PRJEB56158
EG10_L111_rpt2	TGAAGTCG:TGAAGTCG	174	GTGAAGTCG	CGAGAAGACCCTATGGAGCT	CCGAGGTCRCCCCAACC	TROMSØ	mam2_EG10_16S	Mortensnes_mam_16s_1	TEG-012	NextSeq	TROMSØ	ERX9759069	ERR10224042	ERS13473217	PRJEB56158
EG10_L111_rpt3	CCAATAGC:CCAATAGC	266	ACCAATAGC	CGAGAAGACCCTATGGAGCT	CCGAGGTCRCCCCAACC	TROMSØ	mam2_EG10_16S	Mortensnes_mam_16s_1	TEG-012	NextSeq	TROMSØ	ERX9759069	ERR10224042	ERS13473217	PRJEB56158
EG10_L111_rpt4	TGGTCGTA:TGGTCGTA	270	GTGGTCGTA	CGAGAAGACCCTATGGAGCT	CCGAGGTCRCCCCAACC	TROMSØ	mam2_EG10_16S	Mortensnes_mam_16s_1	TEG-012	NextSeq	TROMSØ	ERX9759069	ERR10224042	ERS13473217	PRJEB56158
EG10_L117_rpt1	TGCGAATG:TGCGAATG	156	CTGCGAATG	CGAGAAGACCCTATGGAGCT	CCGAGGTCRCCCCAACC	TROMSØ	mam2_EG10_16S	Mortensnes_mam_16s_1	TEG-012	NextSeq	TROMSØ	ERX9759069	ERR10224042	ERS13473217	PRJEB56158
EG10_L117_rpt2	TCCTTCCA:TCCTTCCA	160	TTCCTTCCA	CGAGAAGACCCTATGGAGCT	CCGAGGTCRCCCCAACC	TROMSØ	mam2_EG10_16S	Mortensnes_mam_16s_1	TEG-012	NextSeq	TROMSØ	ERX9759069	ERR10224042	ERS13473217	PRJEB56158
EG10_L117_rpt3	TCGTTCAC:TCGTTCAC	252	CTCGTTCAC	CGAGAAGACCCTATGGAGCT	CCGAGGTCRCCCCAACC	TROMSØ	mam2_EG10_16S	Mortensnes_mam_16s_1	TEG-012	NextSeq	TROMSØ	ERX9759069	ERR10224042	ERS13473217	PRJEB56158
EG10_L117_rpt4	CAACAGTG:CAACAGTG	256	TCAACAGTG	CGAGAAGACCCTATGGAGCT	CCGAGGTCRCCCCAACC	TROMSØ	mam2_EG10_16S	Mortensnes_mam_16s_1	TEG-012	NextSeq	TROMSØ	ERX9759069	ERR10224042	ERS13473217	PRJEB56158
EG10_L124_rpt1	ATGAGGTG:ATGAGGTG	114	AATGAGGTG	CGAGAAGACCCTATGGAGCT	CCGAGGTCRCCCCAACC	TROMSØ	mam2_EG10_16S	Mortensnes_mam_16s_1	TEG-012	NextSeq	TROMSØ	ERX9759069	ERR10224042	ERS13473217	PRJEB56158
EG10_L124_rpt2	GGCTCTAT:GGCTCTAT	118	GGGCTCTAT	CGAGAAGACCCTATGGAGCT	CCGAGGTCRCCCCAACC	TROMSØ	mam2_EG10_16S	Mortensnes_mam_16s_1	TEG-012	NextSeq	TROMSØ	ERX9759069	ERR10224042	ERS13473217	PRJEB56158
EG10_L124_rpt3	TCGCTCTA:TCGCTCTA	210	ATCGCTCTA	CGAGAAGACCCTATGGAGCT	CCGAGGTCRCCCCAACC	TROMSØ	mam2_EG10_16S	Mortensnes_mam_16s_1	TEG-012	NextSeq	TROMSØ	ERX9759069	ERR10224042	ERS13473217	PRJEB56158
EG10_L124_rpt4	AGCAAGGT:AGCAAGGT	214	GAGCAAGGT	CGAGAAGACCCTATGGAGCT	CCGAGGTCRCCCCAACC	TROMSØ	mam2_EG10_16S	Mortensnes_mam_16s_1	TEG-012	NextSeq	TROMSØ	ERX9759069	ERR10224042	ERS13473217	PRJEB56158
EG10_L131_rpt1	AAGGTTCG:AAGGTTCG	113	AAGGTTCG	CGAGAAGACCCTATGGAGCT	CCGAGGTCRCCCCAACC	TROMSØ	mam2_EG10_16S	Mortensnes_mam_16s_1	TEG-012	NextSeq	TROMSØ	ERX9759069	ERR10224042	ERS13473217	PRJEB56158
EG10_L131_rpt2	TCCGAGAT:TCCGAGAT	117	TCCGAGAT	CGAGAAGACCCTATGGAGCT	CCGAGGTCRCCCCAACC	TROMSØ	mam2_EG10_16S	Mortensnes_mam_16s_1	TEG-012	NextSeq	TROMSØ	ERX9759069	ERR10224042	ERS13473217	PRJEB56158
EG10_L131_rpt3	CATGTGGA:CATGTGGA	209	CATGTGGA	CGAGAAGACCCTATGGAGCT	CCGAGGTCRCCCCAACC	TROMSØ	mam2_EG10_16S	Mortensnes_mam_16s_1	TEG-012	NextSeq	TROMSØ	ERX9759069	ERR10224042	ERS13473217	PRJEB56158
EG10_L131_rpt4	GGTTGTAG:GGTTGTAG	213	GGTTGTAG	CGAGAAGACCCTATGGAGCT	CCGAGGTCRCCCCAACC	TROMSØ	mam2_EG10_16S	Mortensnes_mam_16s_1	TEG-012	NextSeq	TROMSØ	ERX9759069	ERR10224042	ERS13473217	PRJEB56158
EG10_L138_rpt1	CGGATTGT:CGGATTGT	129	CGGATTGT	CGAGAAGACCCTATGGAGCT	CCGAGGTCRCCCCAACC	TROMSØ	mam2_EG10_16S	Mortensnes_mam_16s_1	TEG-012	NextSeq	TROMSØ	ERX9759069	ERR10224042	ERS13473217	PRJEB56158
EG10_L138_rpt2	AACAGCTC:AACAGCTC	133	AACAGCTC	CGAGAAGACCCTATGGAGCT	CCGAGGTCRCCCCAACC	TROMSØ	mam2_EG10_16S	Mortensnes_mam_16s_1	TEG-012	NextSeq	TROMSØ	ERX9759069	ERR10224042	ERS13473217	PRJEB56158
EG10_L138_rpt3	TTCCTCAC:TTCCTCAC	225	TTCCTCAC	CGAGAAGACCCTATGGAGCT	CCGAGGTCRCCCCAACC	TROMSØ	mam2_EG10_16S	Mortensnes_mam_16s_1	TEG-012	NextSeq	TROMSØ	ERX9759069	ERR10224042	ERS13473217	PRJEB56158
EG10_L138_rpt4	TAACCGAC:TAACCGAC	229	TAACCGAC	CGAGAAGACCCTATGGAGCT	CCGAGGTCRCCCCAACC	TROMSØ	mam2_EG10_16S	Mortensnes_mam_16s_1	TEG-012	NextSeq	TROMSØ	ERX9759069	ERR10224042	ERS13473217	PRJEB56158
EG10_L145_rpt1	AAGAGTGC:AAGAGTGC	106	AAAGAGTGC	CGAGAAGACCCTATGGAGCT	CCGAGGTCRCCCCAACC	TROMSØ	mam2_EG10_16S	Mortensnes_mam_16s_1	TEG-012	NextSeq	TROMSØ	ERX9759069	ERR10224042	ERS13473217	PRJEB56158
EG10_L145_rpt2	AGACGCTT:AGACGCTT	110	GAGACGCTT	CGAGAAGACCCTATGGAGCT	CCGAGGTCRCCCCAACC	TROMSØ	mam2_EG10_16S	Mortensnes_mam_16s_1	TEG-012	NextSeq	TROMSØ	ERX9759069	ERR10224042	ERS13473217	PRJEB56158
EG10_L145_rpt3	CATGTACG:CATGTACG	202	ACATGTACG	CGAGAAGACCCTATGGAGCT	CCGAGGTCRCCCCAACC	TROMSØ	mam2_EG10_16S	Mortensnes_mam_16s_1	TEG-012	NextSeq	TROMSØ	ERX9759069	ERR10224042	ERS13473217	PRJEB56158
EG10_L145_rpt4	TAGTTCGG:TAGTTCGG	206	GTAGTTCGG	CGAGAAGACCCTATGGAGCT	CCGAGGTCRCCCCAACC	TROMSØ	mam2_EG10_16S	Mortensnes_mam_16s_1	TEG-012	NextSeq	TROMSØ	ERX9759069	ERR10224042	ERS13473217	PRJEB56158
EG10_L152_rpt1	AGAGCTAC:AGAGCTAC	145	AGAGCTAC	CGAGAAGACCCTATGGAGCT	CCGAGGTCRCCCCAACC	TROMSØ	mam2_EG10_16S	Mortensnes_mam_16s_1	TEG-012	NextSeq	TROMSØ	ERX9759069	ERR10224042	ERS13473217	PRJEB56158
EG10_L152_rpt2	ATACGTGC:ATACGTGC	149	ATACGTGC	CGAGAAGACCCTATGGAGCT	CCGAGGTCRCCCCAACC	TROMSØ	mam2_EG10_16S	Mortensnes_mam_16s_1	TEG-012	NextSeq	TROMSØ	ERX9759069	ERR10224042	ERS13473217	PRJEB56158
EG10_L152_rpt3	TCGGACTT:TCGGACTT	241	TCGGACTT	CGAGAAGACCCTATGGAGCT	CCGAGGTCRCCCCAACC	TROMSØ	mam2_EG10_16S	Mortensnes_mam_16s_1	TEG-012	NextSeq	TROMSØ	ERX9759069	ERR10224042	ERS13473217	PRJEB56158
EG10_L152_rpt4	AAGGACAC:AAGGACAC	245	AAGGACAC	CGAGAAGACCCTATGGAGCT	CCGAGGTCRCCCCAACC	TROMSØ	mam2_EG10_16S	Mortensnes_mam_16s_1	TEG-012	NextSeq	TROMSØ	ERX9759069	ERR10224042	ERS13473217	PRJEB56158
EG10_L154_rpt1	GATACGCT:GATACGCT	82	AGATACGCT	CGAGAAGACCCTATGGAGCT	CCGAGGTCRCCCCAACC	TROMSØ	mam4_EG10_EG13_16S	Mortensnes_mam_16s_2	TEG-012	NextSeq	TROMSØ	ERX9759070	ERR10224043	ERS13473218	PRJEB56158
EG10_L154_rpt2	TAGCAAGG:TAGCAAGG	86	GTAGCAAGG	CGAGAAGACCCTATGGAGCT	CCGAGGTCRCCCCAACC	TROMSØ	mam4_EG10_EG13_16S	Mortensnes_mam_16s_2	TEG-012	NextSeq	TROMSØ	ERX9759070	ERR10224043	ERS13473218	PRJEB56158
EG10_L154_rpt3	AGGTGACT:AGGTGACT	370	AAGGTGACT	CGAGAAGACCCTATGGAGCT	CCGAGGTCRCCCCAACC	TROMSØ	mam4_EG10_EG13_16S	Mortensnes_mam_16s_2	TEG-012	NextSeq	TROMSØ	ERX9759070	ERR10224043	ERS13473218	PRJEB56158
EG10_L154_rpt4	TCTGTTCG:TCTGTTCG	374	GTCTGTTCG	CGAGAAGACCCTATGGAGCT	CCGAGGTCRCCCCAACC	TROMSØ	mam4_EG10_EG13_16S	Mortensnes_mam_16s_2	TEG-012	NextSeq	TROMSØ	ERX9759070	ERR10224043	ERS13473218	PRJEB56158
EG10_L159_rpt1	AGAGAACG:AGAGAACG	130	AAGAGAACG	CGAGAAGACCCTATGGAGCT	CCGAGGTCRCCCCAACC	TROMSØ	mam2_EG10_16S	Mortensnes_mam_16s_1	TEG-012	NextSeq	TROMSØ	ERX9759069	ERR10224042	ERS13473217	PRJEB56158
EG10_L159_rpt2	CGGTACTA:CGGTACTA	134	GCGGTACTA	CGAGAAGACCCTATGGAGCT	CCGAGGTCRCCCCAACC	TROMSØ	mam2_EG10_16S	Mortensnes_mam_16s_1	TEG-012	NextSeq	TROMSØ	ERX9759069	ERR10224042	ERS13473217	PRJEB56158
EG10_L159_rpt3	ACCGTAAC:ACCGTAAC	226	AACCGTAAC	CGAGAAGACCCTATGGAGCT	CCGAGGTCRCCCCAACC	TROMSØ	mam2_EG10_16S	Mortensnes_mam_16s_1	TEG-012	NextSeq	TROMSØ	ERX9759069	ERR10224042	ERS13473217	PRJEB56158
EG10_L159_rpt4	TACTCTCG:TACTCTCG	230	GTACTCTCG	CGAGAAGACCCTATGGAGCT	CCGAGGTCRCCCCAACC	TROMSØ	mam2_EG10_16S	Mortensnes_mam_16s_1	TEG-012	NextSeq	TROMSØ	ERX9759069	ERR10224042	ERS13473217	PRJEB56158
EG10_L164_rpt1	AATTGCCG:AATTGCCG	3	AATTGCCG	CGAGAAGACCCTATGGAGCT	CCGAGGTCRCCCCAACC	TROMSØ	mam4_EG10_EG13_16S	Mortensnes_mam_16s_2	TEG-012	NextSeq	TROMSØ	ERX9759070	ERR10224043	ERS13473218	PRJEB56158
EG10_L164_rpt2	GAGCTTAC:GAGCTTAC	7	GAGCTTAC	CGAGAAGACCCTATGGAGCT	CCGAGGTCRCCCCAACC	TROMSØ	mam4_EG10_EG13_16S	Mortensnes_mam_16s_2	TEG-012	NextSeq	TROMSØ	ERX9759070	ERR10224043	ERS13473218	PRJEB56158
EG10_L164_rpt3	GAAGGAAG:GAAGGAAG	291	GAAGGAAG	CGAGAAGACCCTATGGAGCT	CCGAGGTCRCCCCAACC	TROMSØ	mam4_EG10_EG13_16S	Mortensnes_mam_16s_2	TEG-012	NextSeq	TROMSØ	ERX9759070	ERR10224043	ERS13473218	PRJEB56158
EG10_L164_rpt4	CAAGACTC:CAAGACTC	295	CAAGACTC	CGAGAAGACCCTATGGAGCT	CCGAGGTCRCCCCAACC	TROMSØ	mam4_EG10_EG13_16S	Mortensnes_mam_16s_2	TEG-012	NextSeq	TROMSØ	ERX9759070	ERR10224043	ERS13473218	PRJEB56158
EG10_L173_rpt1	CATCGATG:CATCGATG	162	ACATCGATG	CGAGAAGACCCTATGGAGCT	CCGAGGTCRCCCCAACC	TROMSØ	mam2_EG10_16S	Mortensnes_mam_16s_1	TEG-012	NextSeq	TROMSØ	ERX9759069	ERR10224042	ERS13473217	PRJEB56158
EG10_L173_rpt2	AAGAACCG:AAGAACCG	166	GAAGAACCG	CGAGAAGACCCTATGGAGCT	CCGAGGTCRCCCCAACC	TROMSØ	mam2_EG10_16S	Mortensnes_mam_16s_1	TEG-012	NextSeq	TROMSØ	ERX9759069	ERR10224042	ERS13473217	PRJEB56158
EG10_L173_rpt3	AAGGCTGT:AAGGCTGT	258	AAAGGCTGT	CGAGAAGACCCTATGGAGCT	CCGAGGTCRCCCCAACC	TROMSØ	mam2_EG10_16S	Mortensnes_mam_16s_1	TEG-012	NextSeq	TROMSØ	ERX9759069	ERR10224042	ERS13473217	PRJEB56158
EG10_L173_rpt4	GAACTCGT:GAACTCGT	262	GGAACTCGT	CGAGAAGACCCTATGGAGCT	CCGAGGTCRCCCCAACC	TROMSØ	mam2_EG10_16S	Mortensnes_mam_16s_1	TEG-012	NextSeq	TROMSØ	ERX9759069	ERR10224042	ERS13473217	PRJEB56158
EG10_L181_rpt1	ACAGGTCA:ACAGGTCA	185	ACAGGTCA	CGAGAAGACCCTATGGAGCT	CCGAGGTCRCCCCAACC	TROMSØ	mam2_EG10_16S	Mortensnes_mam_16s_1	TEG-012	NextSeq	TROMSØ	ERX9759069	ERR10224042	ERS13473217	PRJEB56158
EG10_L181_rpt2	ACCAACCT:ACCAACCT	189	ACCAACCT	CGAGAAGACCCTATGGAGCT	CCGAGGTCRCCCCAACC	TROMSØ	mam2_EG10_16S	Mortensnes_mam_16s_1	TEG-012	NextSeq	TROMSØ	ERX9759069	ERR10224042	ERS13473217	PRJEB56158
EG10_L181_rpt3	TATCCTCC:TATCCTCC	281	TATCCTCC	CGAGAAGACCCTATGGAGCT	CCGAGGTCRCCCCAACC	TROMSØ	mam2_EG10_16S	Mortensnes_mam_16s_1	TEG-012	NextSeq	TROMSØ	ERX9759069	ERR10224042	ERS13473217	PRJEB56158
EG10_L181_rpt4	TGCCATCT:TGCCATCT	285	TGCCATCT	CGAGAAGACCCTATGGAGCT	CCGAGGTCRCCCCAACC	TROMSØ	mam2_EG10_16S	Mortensnes_mam_16s_1	TEG-012	NextSeq	TROMSØ	ERX9759069	ERR10224042	ERS13473217	PRJEB56158
EG10_L189_rpt1	CTGTTCGT:CTGTTCGT	108	CCTGTTCGT	CGAGAAGACCCTATGGAGCT	CCGAGGTCRCCCCAACC	TROMSØ	mam2_EG10_16S	Mortensnes_mam_16s_1	TEG-012	NextSeq	TROMSØ	ERX9759069	ERR10224042	ERS13473217	PRJEB56158
EG10_L189_rpt2	TAGCCTGA:TAGCCTGA	112	TTAGCCTGA	CGAGAAGACCCTATGGAGCT	CCGAGGTCRCCCCAACC	TROMSØ	mam2_EG10_16S	Mortensnes_mam_16s_1	TEG-012	NextSeq	TROMSØ	ERX9759069	ERR10224042	ERS13473217	PRJEB56158
EG10_L189_rpt3	GGTTCGAA:GGTTCGAA	204	CGGTTCGAA	CGAGAAGACCCTATGGAGCT	CCGAGGTCRCCCCAACC	TROMSØ	mam2_EG10_16S	Mortensnes_mam_16s_1	TEG-012	NextSeq	TROMSØ	ERX9759069	ERR10224042	ERS13473217	PRJEB56158
EG10_L189_rpt4	TCGCGATT:TCGCGATT	208	TTCGCGATT	CGAGAAGACCCTATGGAGCT	CCGAGGTCRCCCCAACC	TROMSØ	mam2_EG10_16S	Mortensnes_mam_16s_1	TEG-012	NextSeq	TROMSØ	ERX9759069	ERR10224042	ERS13473217	PRJEB56158
EG10_L196_rpt1	GTTACTCG:GTTACTCG	116	CGTTACTCG	CGAGAAGACCCTATGGAGCT	CCGAGGTCRCCCCAACC	TROMSØ	mam2_EG10_16S	Mortensnes_mam_16s_1	TEG-012	NextSeq	TROMSØ	ERX9759069	ERR10224042	ERS13473217	PRJEB56158
EG10_L196_rpt2	TGCACTAC:TGCACTAC	120	TTGCACTAC	CGAGAAGACCCTATGGAGCT	CCGAGGTCRCCCCAACC	TROMSØ	mam2_EG10_16S	Mortensnes_mam_16s_1	TEG-012	NextSeq	TROMSØ	ERX9759069	ERR10224042	ERS13473217	PRJEB56158
EG10_L196_rpt3	CGTTACGT:CGTTACGT	212	CCGTTACGT	CGAGAAGACCCTATGGAGCT	CCGAGGTCRCCCCAACC	TROMSØ	mam2_EG10_16S	Mortensnes_mam_16s_1	TEG-012	NextSeq	TROMSØ	ERX9759069	ERR10224042	ERS13473217	PRJEB56158
EG10_L196_rpt4	TGGTGATG:TGGTGATG	216	TTGGTGATG	CGAGAAGACCCTATGGAGCT	CCGAGGTCRCCCCAACC	TROMSØ	mam2_EG10_16S	Mortensnes_mam_16s_1	TEG-012	NextSeq	TROMSØ	ERX9759069	ERR10224042	ERS13473217	PRJEB56158
EG10_L202_rpt1	GGATTCGA:GGATTCGA	74	AGGATTCGA	CGAGAAGACCCTATGGAGCT	CCGAGGTCRCCCCAACC	TROMSØ	mam4_EG10_EG13_16S	Mortensnes_mam_16s_2	TEG-012	NextSeq	TROMSØ	ERX9759070	ERR10224043	ERS13473218	PRJEB56158
EG10_L202_rpt2	AACGAGTG:AACGAGTG	78	GAACGAGTG	CGAGAAGACCCTATGGAGCT	CCGAGGTCRCCCCAACC	TROMSØ	mam4_EG10_EG13_16S	Mortensnes_mam_16s_2	TEG-012	NextSeq	TROMSØ	ERX9759070	ERR10224043	ERS13473218	PRJEB56158
EG10_L202_rpt3	CCGTAAGA:CCGTAAGA	362	ACCGTAAGA	CGAGAAGACCCTATGGAGCT	CCGAGGTCRCCCCAACC	TROMSØ	mam4_EG10_EG13_16S	Mortensnes_mam_16s_2	TEG-012	NextSeq	TROMSØ	ERX9759070	ERR10224043	ERS13473218	PRJEB56158
EG10_L202_rpt4	CTTGTGAC:CTTGTGAC	366	GCTTGTGAC	CGAGAAGACCCTATGGAGCT	CCGAGGTCRCCCCAACC	TROMSØ	mam4_EG10_EG13_16S	Mortensnes_mam_16s_2	TEG-012	NextSeq	TROMSØ	ERX9759070	ERR10224043	ERS13473218	PRJEB56158
EG10_L209_rpt1	GGACTATG:GGACTATG	180	CGGACTATG	CGAGAAGACCCTATGGAGCT	CCGAGGTCRCCCCAACC	TROMSØ	mam2_EG10_16S	Mortensnes_mam_16s_1	TEG-012	NextSeq	TROMSØ	ERX9759069	ERR10224042	ERS13473217	PRJEB56158
EG10_L209_rpt2	ACAAGCTG:ACAAGCTG	184	TACAAGCTG	CGAGAAGACCCTATGGAGCT	CCGAGGTCRCCCCAACC	TROMSØ	mam2_EG10_16S	Mortensnes_mam_16s_1	TEG-012	NextSeq	TROMSØ	ERX9759069	ERR10224042	ERS13473217	PRJEB56158
EG10_L209_rpt3	GGTGTAAG:GGTGTAAG	276	CGGTGTAAG	CGAGAAGACCCTATGGAGCT	CCGAGGTCRCCCCAACC	TROMSØ	mam2_EG10_16S	Mortensnes_mam_16s_1	TEG-012	NextSeq	TROMSØ	ERX9759069	ERR10224042	ERS13473217	PRJEB56158
EG10_L209_rpt4	GTGTACCA:GTGTACCA	280	TGTGTACCA	CGAGAAGACCCTATGGAGCT	CCGAGGTCRCCCCAACC	TROMSØ	mam2_EG10_16S	Mortensnes_mam_16s_1	TEG-012	NextSeq	TROMSØ	ERX9759069	ERR10224042	ERS13473217	PRJEB56158
EG10_L214_rpt1	AACTGTCC:AACTGTCC	153	AACTGTCC	CGAGAAGACCCTATGGAGCT	CCGAGGTCRCCCCAACC	TROMSØ	mam2_EG10_16S	Mortensnes_mam_16s_1	TEG-012	NextSeq	TROMSØ	ERX9759069	ERR10224042	ERS13473217	PRJEB56158
EG10_L214_rpt2	GAGTACAG:GAGTACAG	157	GAGTACAG	CGAGAAGACCCTATGGAGCT	CCGAGGTCRCCCCAACC	TROMSØ	mam2_EG10_16S	Mortensnes_mam_16s_1	TEG-012	NextSeq	TROMSØ	ERX9759069	ERR10224042	ERS13473217	PRJEB56158
EG10_L214_rpt3	GAACGACT:GAACGACT	249	GAACGACT	CGAGAAGACCCTATGGAGCT	CCGAGGTCRCCCCAACC	TROMSØ	mam2_EG10_16S	Mortensnes_mam_16s_1	TEG-012	NextSeq	TROMSØ	ERX9759069	ERR10224042	ERS13473217	PRJEB56158
EG10_L214_rpt4	AGCGACAT:AGCGACAT	253	AGCGACAT	CGAGAAGACCCTATGGAGCT	CCGAGGTCRCCCCAACC	TROMSØ	mam2_EG10_16S	Mortensnes_mam_16s_1	TEG-012	NextSeq	TROMSØ	ERX9759069	ERR10224042	ERS13473217	PRJEB56158
EG10_L220_rpt1	AACTGAGG:AACTGAGG	146	AAACTGAGG	CGAGAAGACCCTATGGAGCT	CCGAGGTCRCCCCAACC	TROMSØ	mam2_EG10_16S	Mortensnes_mam_16s_1	TEG-012	NextSeq	TROMSØ	ERX9759069	ERR10224042	ERS13473217	PRJEB56158
EG10_L220_rpt2	CATCAGCA:CATCAGCA	150	GCATCAGCA	CGAGAAGACCCTATGGAGCT	CCGAGGTCRCCCCAACC	TROMSØ	mam2_EG10_16S	Mortensnes_mam_16s_1	TEG-012	NextSeq	TROMSØ	ERX9759069	ERR10224042	ERS13473217	PRJEB56158
EG10_L220_rpt3	TAACGCTC:TAACGCTC	242	ATAACGCTC	CGAGAAGACCCTATGGAGCT	CCGAGGTCRCCCCAACC	TROMSØ	mam2_EG10_16S	Mortensnes_mam_16s_1	TEG-012	NextSeq	TROMSØ	ERX9759069	ERR10224042	ERS13473217	PRJEB56158
EG10_L220_rpt4	TACAGCCT:TACAGCCT	246	GTACAGCCT	CGAGAAGACCCTATGGAGCT	CCGAGGTCRCCCCAACC	TROMSØ	mam2_EG10_16S	Mortensnes_mam_16s_1	TEG-012	NextSeq	TROMSØ	ERX9759069	ERR10224042	ERS13473217	PRJEB56158
EG10_L227_rpt1	AACGCTTC:AACGCTTC	97	AACGCTTC	CGAGAAGACCCTATGGAGCT	CCGAGGTCRCCCCAACC	TROMSØ	mam2_EG10_16S	Mortensnes_mam_16s_1	TEG-012	NextSeq	TROMSØ	ERX9759069	ERR10224042	ERS13473217	PRJEB56158
EG10_L227_rpt2	ACAGAAGC:ACAGAAGC	101	ACAGAAGC	CGAGAAGACCCTATGGAGCT	CCGAGGTCRCCCCAACC	TROMSØ	mam2_EG10_16S	Mortensnes_mam_16s_1	TEG-012	NextSeq	TROMSØ	ERX9759069	ERR10224042	ERS13473217	PRJEB56158
EG10_L227_rpt3	CGTGATAC:CGTGATAC	193	CGTGATAC	CGAGAAGACCCTATGGAGCT	CCGAGGTCRCCCCAACC	TROMSØ	mam2_EG10_16S	Mortensnes_mam_16s_1	TEG-012	NextSeq	TROMSØ	ERX9759069	ERR10224042	ERS13473217	PRJEB56158
EG10_L227_rpt4	CATGGCAA:CATGGCAA	197	CATGGCAA	CGAGAAGACCCTATGGAGCT	CCGAGGTCRCCCCAACC	TROMSØ	mam2_EG10_16S	Mortensnes_mam_16s_1	TEG-012	NextSeq	TROMSØ	ERX9759069	ERR10224042	ERS13473217	PRJEB56158
EG10_L234_rpt1	TCGACTCT:TCGACTCT	172	CTCGACTCT	CGAGAAGACCCTATGGAGCT	CCGAGGTCRCCCCAACC	TROMSØ	mam2_EG10_16S	Mortensnes_mam_16s_1	TEG-012	NextSeq	TROMSØ	ERX9759069	ERR10224042	ERS13473217	PRJEB56158
EG10_L234_rpt2	GGTGCATA:GGTGCATA	176	TGGTGCATA	CGAGAAGACCCTATGGAGCT	CCGAGGTCRCCCCAACC	TROMSØ	mam2_EG10_16S	Mortensnes_mam_16s_1	TEG-012	NextSeq	TROMSØ	ERX9759069	ERR10224042	ERS13473217	PRJEB56158
EG10_L234_rpt3	TTCGTGCT:TTCGTGCT	268	CTTCGTGCT	CGAGAAGACCCTATGGAGCT	CCGAGGTCRCCCCAACC	TROMSØ	mam2_EG10_16S	Mortensnes_mam_16s_1	TEG-012	NextSeq	TROMSØ	ERX9759069	ERR10224042	ERS13473217	PRJEB56158
EG10_L234_rpt4	AGTAACGC:AGTAACGC	272	TAGTAACGC	CGAGAAGACCCTATGGAGCT	CCGAGGTCRCCCCAACC	TROMSØ	mam2_EG10_16S	Mortensnes_mam_16s_1	TEG-012	NextSeq	TROMSØ	ERX9759069	ERR10224042	ERS13473217	PRJEB56158
EG10_L242_rpt1	AATGCCAG:AATGCCAG	132	CAATGCCAG	CGAGAAGACCCTATGGAGCT	CCGAGGTCRCCCCAACC	TROMSØ	mam2_EG10_16S	Mortensnes_mam_16s_1	TEG-012	NextSeq	TROMSØ	ERX9759069	ERR10224042	ERS13473217	PRJEB56158
EG10_L242_rpt2	GATCATCG:GATCATCG	136	TGATCATCG	CGAGAAGACCCTATGGAGCT	CCGAGGTCRCCCCAACC	TROMSØ	mam2_EG10_16S	Mortensnes_mam_16s_1	TEG-012	NextSeq	TROMSØ	ERX9759069	ERR10224042	ERS13473217	PRJEB56158
EG10_L242_rpt3	CAGGTGTT:CAGGTGTT	228	CCAGGTGTT	CGAGAAGACCCTATGGAGCT	CCGAGGTCRCCCCAACC	TROMSØ	mam2_EG10_16S	Mortensnes_mam_16s_1	TEG-012	NextSeq	TROMSØ	ERX9759069	ERR10224042	ERS13473217	PRJEB56158
EG10_L242_rpt4	ATTGGCGT:ATTGGCGT	232	TATTGGCGT	CGAGAAGACCCTATGGAGCT	CCGAGGTCRCCCCAACC	TROMSØ	mam2_EG10_16S	Mortensnes_mam_16s_1	TEG-012	NextSeq	TROMSØ	ERX9759069	ERR10224042	ERS13473217	PRJEB56158
EG10_L250_rpt1	AGATCTCG:AGATCTCG	187	AGATCTCG	CGAGAAGACCCTATGGAGCT	CCGAGGTCRCCCCAACC	TROMSØ	mam2_EG10_16S	Mortensnes_mam_16s_1	TEG-012	NextSeq	TROMSØ	ERX9759069	ERR10224042	ERS13473217	PRJEB56158
EG10_L250_rpt2	GGTTACTG:GGTTACTG	191	GGTTACTG	CGAGAAGACCCTATGGAGCT	CCGAGGTCRCCCCAACC	TROMSØ	mam2_EG10_16S	Mortensnes_mam_16s_1	TEG-012	NextSeq	TROMSØ	ERX9759069	ERR10224042	ERS13473217	PRJEB56158
EG10_L250_rpt3	GAAGATCC:GAAGATCC	283	GAAGATCC	CGAGAAGACCCTATGGAGCT	CCGAGGTCRCCCCAACC	TROMSØ	mam2_EG10_16S	Mortensnes_mam_16s_1	TEG-012	NextSeq	TROMSØ	ERX9759069	ERR10224042	ERS13473217	PRJEB56158
EG10_L250_rpt4	CCACGTTA:CCACGTTA	287	CCACGTTA	CGAGAAGACCCTATGGAGCT	CCGAGGTCRCCCCAACC	TROMSØ	mam2_EG10_16S	Mortensnes_mam_16s_1	TEG-012	NextSeq	TROMSØ	ERX9759069	ERR10224042	ERS13473217	PRJEB56158
EG10_L259_rpt1	AGTGTTCC:AGTGTTCC	100	CAGTGTTCC	CGAGAAGACCCTATGGAGCT	CCGAGGTCRCCCCAACC	TROMSØ	mam2_EG10_16S	Mortensnes_mam_16s_1	TEG-012	NextSeq	TROMSØ	ERX9759069	ERR10224042	ERS13473217	PRJEB56158
EG10_L259_rpt2	AGACGAAC:AGACGAAC	104	TAGACGAAC	CGAGAAGACCCTATGGAGCT	CCGAGGTCRCCCCAACC	TROMSØ	mam2_EG10_16S	Mortensnes_mam_16s_1	TEG-012	NextSeq	TROMSØ	ERX9759069	ERR10224042	ERS13473217	PRJEB56158
EG10_L259_rpt3	TCGATTGC:TCGATTGC	196	CTCGATTGC	CGAGAAGACCCTATGGAGCT	CCGAGGTCRCCCCAACC	TROMSØ	mam2_EG10_16S	Mortensnes_mam_16s_1	TEG-012	NextSeq	TROMSØ	ERX9759069	ERR10224042	ERS13473217	PRJEB56158
EG10_L259_rpt4	CTTGACGA:CTTGACGA	200	TCTTGACGA	CGAGAAGACCCTATGGAGCT	CCGAGGTCRCCCCAACC	TROMSØ	mam2_EG10_16S	Mortensnes_mam_16s_1	TEG-012	NextSeq	TROMSØ	ERX9759069	ERR10224042	ERS13473217	PRJEB56158
EG10_L266_rpt1	TCGAGACA:TCGAGACA	177	TCGAGACA	CGAGAAGACCCTATGGAGCT	CCGAGGTCRCCCCAACC	TROMSØ	mam2_EG10_16S	Mortensnes_mam_16s_1	TEG-012	NextSeq	TROMSØ	ERX9759069	ERR10224042	ERS13473217	PRJEB56158
EG10_L266_rpt2	TCGAGCAT:TCGAGCAT	181	TCGAGCAT	CGAGAAGACCCTATGGAGCT	CCGAGGTCRCCCCAACC	TROMSØ	mam2_EG10_16S	Mortensnes_mam_16s_1	TEG-012	NextSeq	TROMSØ	ERX9759069	ERR10224042	ERS13473217	PRJEB56158
EG10_L266_rpt3	TTCGTTGC:TTCGTTGC	273	TTCGTTGC	CGAGAAGACCCTATGGAGCT	CCGAGGTCRCCCCAACC	TROMSØ	mam2_EG10_16S	Mortensnes_mam_16s_1	TEG-012	NextSeq	TROMSØ	ERX9759069	ERR10224042	ERS13473217	PRJEB56158
EG10_L266_rpt4	GCACTTGA:GCACTTGA	277	GCACTTGA	CGAGAAGACCCTATGGAGCT	CCGAGGTCRCCCCAACC	TROMSØ	mam2_EG10_16S	Mortensnes_mam_16s_1	TEG-012	NextSeq	TROMSØ	ERX9759069	ERR10224042	ERS13473217	PRJEB56158
EG10_L277_rpt1	AGATCAGC:AGATCAGC	171	AGATCAGC	CGAGAAGACCCTATGGAGCT	CCGAGGTCRCCCCAACC	TROMSØ	mam2_EG10_16S	Mortensnes_mam_16s_1	TEG-012	NextSeq	TROMSØ	ERX9759069	ERR10224042	ERS13473217	PRJEB56158
EG10_L277_rpt2	CGGCATAA:CGGCATAA	175	CGGCATAA	CGAGAAGACCCTATGGAGCT	CCGAGGTCRCCCCAACC	TROMSØ	mam2_EG10_16S	Mortensnes_mam_16s_1	TEG-012	NextSeq	TROMSØ	ERX9759069	ERR10224042	ERS13473217	PRJEB56158
EG10_L277_rpt3	GCACTAAC:GCACTAAC	267	GCACTAAC	CGAGAAGACCCTATGGAGCT	CCGAGGTCRCCCCAACC	TROMSØ	mam2_EG10_16S	Mortensnes_mam_16s_1	TEG-012	NextSeq	TROMSØ	ERX9759069	ERR10224042	ERS13473217	PRJEB56158
EG10_L277_rpt4	ACCTTGTG:ACCTTGTG	271	ACCTTGTG	CGAGAAGACCCTATGGAGCT	CCGAGGTCRCCCCAACC	TROMSØ	mam2_EG10_16S	Mortensnes_mam_16s_1	TEG-012	NextSeq	TROMSØ	ERX9759069	ERR10224042	ERS13473217	PRJEB56158
EG10_L290_rpt1	AACCTAGC:AACCTAGC	58	AAACCTAGC	CGAGAAGACCCTATGGAGCT	CCGAGGTCRCCCCAACC	TROMSØ	mam4_EG10_EG13_16S	Mortensnes_mam_16s_2	TEG-012	NextSeq	TROMSØ	ERX9759070	ERR10224043	ERS13473218	PRJEB56158
EG10_L290_rpt2	GGATGATC:GGATGATC	62	GGGATGATC	CGAGAAGACCCTATGGAGCT	CCGAGGTCRCCCCAACC	TROMSØ	mam4_EG10_EG13_16S	Mortensnes_mam_16s_2	TEG-012	NextSeq	TROMSØ	ERX9759070	ERR10224043	ERS13473218	PRJEB56158
EG10_L290_rpt3	CCGAACAA:CCGAACAA	346	ACCGAACAA	CGAGAAGACCCTATGGAGCT	CCGAGGTCRCCCCAACC	TROMSØ	mam4_EG10_EG13_16S	Mortensnes_mam_16s_2	TEG-012	NextSeq	TROMSØ	ERX9759070	ERR10224043	ERS13473218	PRJEB56158
EG10_L290_rpt4	CAGAACGT:CAGAACGT	350	GCAGAACGT	CGAGAAGACCCTATGGAGCT	CCGAGGTCRCCCCAACC	TROMSØ	mam4_EG10_EG13_16S	Mortensnes_mam_16s_2	TEG-012	NextSeq	TROMSØ	ERX9759070	ERR10224043	ERS13473218	PRJEB56158
EG10_L299_rpt1	TCCTGGTA:TCCTGGTA	154	ATCCTGGTA	CGAGAAGACCCTATGGAGCT	CCGAGGTCRCCCCAACC	TROMSØ	mam2_EG10_16S	Mortensnes_mam_16s_1	TEG-012	NextSeq	TROMSØ	ERX9759069	ERR10224042	ERS13473217	PRJEB56158
EG10_L299_rpt2	AGAGTCTG:AGAGTCTG	158	GAGAGTCTG	CGAGAAGACCCTATGGAGCT	CCGAGGTCRCCCCAACC	TROMSØ	mam2_EG10_16S	Mortensnes_mam_16s_1	TEG-012	NextSeq	TROMSØ	ERX9759069	ERR10224042	ERS13473217	PRJEB56158
EG10_L299_rpt3	GCAATGGT:GCAATGGT	250	AGCAATGGT	CGAGAAGACCCTATGGAGCT	CCGAGGTCRCCCCAACC	TROMSØ	mam2_EG10_16S	Mortensnes_mam_16s_1	TEG-012	NextSeq	TROMSØ	ERX9759069	ERR10224042	ERS13473217	PRJEB56158
EG10_L299_rpt4	AAGGCATG:AAGGCATG	254	GAAGGCATG	CGAGAAGACCCTATGGAGCT	CCGAGGTCRCCCCAACC	TROMSØ	mam2_EG10_16S	Mortensnes_mam_16s_1	TEG-012	NextSeq	TROMSØ	ERX9759069	ERR10224042	ERS13473217	PRJEB56158
EG10_L301_rpt1	TTAGGCAC:TTAGGCAC	75	TTAGGCAC	CGAGAAGACCCTATGGAGCT	CCGAGGTCRCCCCAACC	TROMSØ	mam4_EG10_EG13_16S	Mortensnes_mam_16s_2	TEG-012	NextSeq	TROMSØ	ERX9759070	ERR10224043	ERS13473218	PRJEB56158
EG10_L301_rpt2	CTGTCAAC:CTGTCAAC	79	CTGTCAAC	CGAGAAGACCCTATGGAGCT	CCGAGGTCRCCCCAACC	TROMSØ	mam4_EG10_EG13_16S	Mortensnes_mam_16s_2	TEG-012	NextSeq	TROMSØ	ERX9759070	ERR10224043	ERS13473218	PRJEB56158
EG10_L301_rpt3	TTGATGCG:TTGATGCG	363	TTGATGCG	CGAGAAGACCCTATGGAGCT	CCGAGGTCRCCCCAACC	TROMSØ	mam4_EG10_EG13_16S	Mortensnes_mam_16s_2	TEG-012	NextSeq	TROMSØ	ERX9759070	ERR10224043	ERS13473218	PRJEB56158
EG10_L301_rpt4	GCGGTATT:GCGGTATT	367	GCGGTATT	CGAGAAGACCCTATGGAGCT	CCGAGGTCRCCCCAACC	TROMSØ	mam4_EG10_EG13_16S	Mortensnes_mam_16s_2	TEG-012	NextSeq	TROMSØ	ERX9759070	ERR10224043	ERS13473218	PRJEB56158
EG10_L302_rpt1	CAGTAGAC:CAGTAGAC	50	ACAGTAGAC	CGAGAAGACCCTATGGAGCT	CCGAGGTCRCCCCAACC	TROMSØ	mam4_EG10_EG13_16S	Mortensnes_mam_16s_2	TEG-012	NextSeq	TROMSØ	ERX9759070	ERR10224043	ERS13473218	PRJEB56158
EG10_L302_rpt2	CGATGAGT:CGATGAGT	54	GCGATGAGT	CGAGAAGACCCTATGGAGCT	CCGAGGTCRCCCCAACC	TROMSØ	mam4_EG10_EG13_16S	Mortensnes_mam_16s_2	TEG-012	NextSeq	TROMSØ	ERX9759070	ERR10224043	ERS13473218	PRJEB56158
EG10_L302_rpt3	TGCCTTGA:TGCCTTGA	338	ATGCCTTGA	CGAGAAGACCCTATGGAGCT	CCGAGGTCRCCCCAACC	TROMSØ	mam4_EG10_EG13_16S	Mortensnes_mam_16s_2	TEG-012	NextSeq	TROMSØ	ERX9759070	ERR10224043	ERS13473218	PRJEB56158
EG10_L302_rpt4	CCATTGCA:CCATTGCA	342	GCCATTGCA	CGAGAAGACCCTATGGAGCT	CCGAGGTCRCCCCAACC	TROMSØ	mam4_EG10_EG13_16S	Mortensnes_mam_16s_2	TEG-012	NextSeq	TROMSØ	ERX9759070	ERR10224043	ERS13473218	PRJEB56158
EG10_L304_rpt1	CGTAGCTA:CGTAGCTA	163	CGTAGCTA	CGAGAAGACCCTATGGAGCT	CCGAGGTCRCCCCAACC	TROMSØ	mam2_EG10_16S	Mortensnes_mam_16s_1	TEG-012	NextSeq	TROMSØ	ERX9759069	ERR10224042	ERS13473217	PRJEB56158
EG10_L304_rpt2	GATGAGGT:GATGAGGT	167	GATGAGGT	CGAGAAGACCCTATGGAGCT	CCGAGGTCRCCCCAACC	TROMSØ	mam2_EG10_16S	Mortensnes_mam_16s_1	TEG-012	NextSeq	TROMSØ	ERX9759069	ERR10224042	ERS13473217	PRJEB56158
EG10_L304_rpt3	AACCAGGA:AACCAGGA	259	AACCAGGA	CGAGAAGACCCTATGGAGCT	CCGAGGTCRCCCCAACC	TROMSØ	mam2_EG10_16S	Mortensnes_mam_16s_1	TEG-012	NextSeq	TROMSØ	ERX9759069	ERR10224042	ERS13473217	PRJEB56158
EG10_L304_rpt4	CAACCAAG:CAACCAAG	263	CAACCAAG	CGAGAAGACCCTATGGAGCT	CCGAGGTCRCCCCAACC	TROMSØ	mam2_EG10_16S	Mortensnes_mam_16s_1	TEG-012	NextSeq	TROMSØ	ERX9759069	ERR10224042	ERS13473217	PRJEB56158
EG10_L304a_rpt1	TCCAACAC:TCCAACAC	65	TCCAACAC	CGAGAAGACCCTATGGAGCT	CCGAGGTCRCCCCAACC	TROMSØ	mam4_EG10_EG13_16S	Mortensnes_mam_16s_2	TEG-012	NextSeq	TROMSØ	ERX9759070	ERR10224043	ERS13473218	PRJEB56158
EG10_L304a_rpt2	TCCAAGCA:TCCAAGCA	69	TCCAAGCA	CGAGAAGACCCTATGGAGCT	CCGAGGTCRCCCCAACC	TROMSØ	mam4_EG10_EG13_16S	Mortensnes_mam_16s_2	TEG-012	NextSeq	TROMSØ	ERX9759070	ERR10224043	ERS13473218	PRJEB56158
EG10_L304a_rpt3	CCGACATA:CCGACATA	353	CCGACATA	CGAGAAGACCCTATGGAGCT	CCGAGGTCRCCCCAACC	TROMSØ	mam4_EG10_EG13_16S	Mortensnes_mam_16s_2	TEG-012	NextSeq	TROMSØ	ERX9759070	ERR10224043	ERS13473218	PRJEB56158
EG10_L304a_rpt4	GAATTGGC:GAATTGGC	357	GAATTGGC	CGAGAAGACCCTATGGAGCT	CCGAGGTCRCCCCAACC	TROMSØ	mam4_EG10_EG13_16S	Mortensnes_mam_16s_2	TEG-012	NextSeq	TROMSØ	ERX9759070	ERR10224043	ERS13473218	PRJEB56158
EG10_M015_rpt1	AACTCCTG:AACTCCTG	138	AAACTCCTG	CGAGAAGACCCTATGGAGCT	CCGAGGTCRCCCCAACC	TROMSØ	mam2_EG10_16S	Mortensnes_mam_16s_1	TEG-012	NextSeq	TROMSØ	ERX9759069	ERR10224042	ERS13473217	PRJEB56158
EG10_M015_rpt2	CGGTTGAA:CGGTTGAA	142	GCGGTTGAA	CGAGAAGACCCTATGGAGCT	CCGAGGTCRCCCCAACC	TROMSØ	mam2_EG10_16S	Mortensnes_mam_16s_1	TEG-012	NextSeq	TROMSØ	ERX9759069	ERR10224042	ERS13473217	PRJEB56158
EG10_M015_rpt3	AAGCTCCA:AAGCTCCA	234	AAAGCTCCA	CGAGAAGACCCTATGGAGCT	CCGAGGTCRCCCCAACC	TROMSØ	mam2_EG10_16S	Mortensnes_mam_16s_1	TEG-012	NextSeq	TROMSØ	ERX9759069	ERR10224042	ERS13473217	PRJEB56158
EG10_M015_rpt4	AGCATTGC:AGCATTGC	238	GAGCATTGC	CGAGAAGACCCTATGGAGCT	CCGAGGTCRCCCCAACC	TROMSØ	mam2_EG10_16S	Mortensnes_mam_16s_1	TEG-012	NextSeq	TROMSØ	ERX9759069	ERR10224042	ERS13473217	PRJEB56158
EG10_M022_rpt1	CATACCTC:CATACCTC	107	CATACCTC	CGAGAAGACCCTATGGAGCT	CCGAGGTCRCCCCAACC	TROMSØ	mam2_EG10_16S	Mortensnes_mam_16s_1	TEG-012	NextSeq	TROMSØ	ERX9759069	ERR10224042	ERS13473217	PRJEB56158
EG10_M022_rpt2	AACGTCGA:AACGTCGA	111	AACGTCGA	CGAGAAGACCCTATGGAGCT	CCGAGGTCRCCCCAACC	TROMSØ	mam2_EG10_16S	Mortensnes_mam_16s_1	TEG-012	NextSeq	TROMSØ	ERX9759069	ERR10224042	ERS13473217	PRJEB56158
EG10_M022_rpt3	TGAGTGAC:TGAGTGAC	203	TGAGTGAC	CGAGAAGACCCTATGGAGCT	CCGAGGTCRCCCCAACC	TROMSØ	mam2_EG10_16S	Mortensnes_mam_16s_1	TEG-012	NextSeq	TROMSØ	ERX9759069	ERR10224042	ERS13473217	PRJEB56158
EG10_M022_rpt4	ATAGTGGC:ATAGTGGC	207	ATAGTGGC	CGAGAAGACCCTATGGAGCT	CCGAGGTCRCCCCAACC	TROMSØ	mam2_EG10_16S	Mortensnes_mam_16s_1	TEG-012	NextSeq	TROMSØ	ERX9759069	ERR10224042	ERS13473217	PRJEB56158
EG10_M030_rpt1	CATCCAGT:CATCCAGT	155	CATCCAGT	CGAGAAGACCCTATGGAGCT	CCGAGGTCRCCCCAACC	TROMSØ	mam2_EG10_16S	Mortensnes_mam_16s_1	TEG-012	NextSeq	TROMSØ	ERX9759069	ERR10224042	ERS13473217	PRJEB56158
EG10_M030_rpt2	CGTAGACT:CGTAGACT	159	CGTAGACT	CGAGAAGACCCTATGGAGCT	CCGAGGTCRCCCCAACC	TROMSØ	mam2_EG10_16S	Mortensnes_mam_16s_1	TEG-012	NextSeq	TROMSØ	ERX9759069	ERR10224042	ERS13473217	PRJEB56158
EG10_M030_rpt3	ACCTGCAA:ACCTGCAA	251	ACCTGCAA	CGAGAAGACCCTATGGAGCT	CCGAGGTCRCCCCAACC	TROMSØ	mam2_EG10_16S	Mortensnes_mam_16s_1	TEG-012	NextSeq	TROMSØ	ERX9759069	ERR10224042	ERS13473217	PRJEB56158
EG10_M030_rpt4	CTGCTATC:CTGCTATC	255	CTGCTATC	CGAGAAGACCCTATGGAGCT	CCGAGGTCRCCCCAACC	TROMSØ	mam2_EG10_16S	Mortensnes_mam_16s_1	TEG-012	NextSeq	TROMSØ	ERX9759069	ERR10224042	ERS13473217	PRJEB56158
EG10_M038_rpt1	TCCGCTAA:TCCGCTAA	122	ATCCGCTAA	CGAGAAGACCCTATGGAGCT	CCGAGGTCRCCCCAACC	TROMSØ	mam2_EG10_16S	Mortensnes_mam_16s_1	TEG-012	NextSeq	TROMSØ	ERX9759069	ERR10224042	ERS13473217	PRJEB56158
EG10_M038_rpt2	GTTAGGCA:GTTAGGCA	126	GGTTAGGCA	CGAGAAGACCCTATGGAGCT	CCGAGGTCRCCCCAACC	TROMSØ	mam2_EG10_16S	Mortensnes_mam_16s_1	TEG-012	NextSeq	TROMSØ	ERX9759069	ERR10224042	ERS13473217	PRJEB56158
EG10_M038_rpt3	ACCATGGA:ACCATGGA	218	AACCATGGA	CGAGAAGACCCTATGGAGCT	CCGAGGTCRCCCCAACC	TROMSØ	mam2_EG10_16S	Mortensnes_mam_16s_1	TEG-012	NextSeq	TROMSØ	ERX9759069	ERR10224042	ERS13473217	PRJEB56158
EG10_M038_rpt4	AAGCCGAA:AAGCCGAA	222	GAAGCCGAA	CGAGAAGACCCTATGGAGCT	CCGAGGTCRCCCCAACC	TROMSØ	mam2_EG10_16S	Mortensnes_mam_16s_1	TEG-012	NextSeq	TROMSØ	ERX9759069	ERR10224042	ERS13473217	PRJEB56158
EG13_C005a_rpt1	TCATCGGT:TCATCGGT	42	ATCATCGGT	CGAGAAGACCCTATGGAGCT	CCGAGGTCRCCCCAACC	TROMSØ	mam4_EG10_EG13_16S	Mortensnes_mam_16s_2	TEG-012	NextSeq	TROMSØ	ERX9759070	ERR10224043	ERS13473218	PRJEB56158
EG13_C005a_rpt2	GTGGTTAG:GTGGTTAG	46	GGTGGTTAG	CGAGAAGACCCTATGGAGCT	CCGAGGTCRCCCCAACC	TROMSØ	mam4_EG10_EG13_16S	Mortensnes_mam_16s_2	TEG-012	NextSeq	TROMSØ	ERX9759070	ERR10224043	ERS13473218	PRJEB56158
EG13_C005a_rpt3	TGTATCGG:TGTATCGG	330	ATGTATCGG	CGAGAAGACCCTATGGAGCT	CCGAGGTCRCCCCAACC	TROMSØ	mam4_EG10_EG13_16S	Mortensnes_mam_16s_2	TEG-012	NextSeq	TROMSØ	ERX9759070	ERR10224043	ERS13473218	PRJEB56158
EG13_C005a_rpt4	TACGTCTC:TACGTCTC	334	GTACGTCTC	CGAGAAGACCCTATGGAGCT	CCGAGGTCRCCCCAACC	TROMSØ	mam4_EG10_EG13_16S	Mortensnes_mam_16s_2	TEG-012	NextSeq	TROMSØ	ERX9759070	ERR10224043	ERS13473218	PRJEB56158
EG13_C006a_rpt1	CAGGAACA:CAGGAACA	36	CCAGGAACA	CGAGAAGACCCTATGGAGCT	CCGAGGTCRCCCCAACC	TROMSØ	mam4_EG10_EG13_16S	Mortensnes_mam_16s_2	TEG-012	NextSeq	TROMSØ	ERX9759070	ERR10224043	ERS13473218	PRJEB56158
EG13_C006a_rpt2	TCATCCTG:TCATCCTG	40	TTCATCCTG	CGAGAAGACCCTATGGAGCT	CCGAGGTCRCCCCAACC	TROMSØ	mam4_EG10_EG13_16S	Mortensnes_mam_16s_2	TEG-012	NextSeq	TROMSØ	ERX9759070	ERR10224043	ERS13473218	PRJEB56158
EG13_C006a_rpt3	TATGCAGG:TATGCAGG	324	CTATGCAGG	CGAGAAGACCCTATGGAGCT	CCGAGGTCRCCCCAACC	TROMSØ	mam4_EG10_EG13_16S	Mortensnes_mam_16s_2	TEG-012	NextSeq	TROMSØ	ERX9759070	ERR10224043	ERS13473218	PRJEB56158
EG13_C006a_rpt4	ACGGATTG:ACGGATTG	328	TACGGATTG	CGAGAAGACCCTATGGAGCT	CCGAGGTCRCCCCAACC	TROMSØ	mam4_EG10_EG13_16S	Mortensnes_mam_16s_2	TEG-012	NextSeq	TROMSØ	ERX9759070	ERR10224043	ERS13473218	PRJEB56158
EG13_C007a_rpt1	CGCGTAAT:CGCGTAAT	92	CCGCGTAAT	CGAGAAGACCCTATGGAGCT	CCGAGGTCRCCCCAACC	TROMSØ	mam4_EG10_EG13_16S	Mortensnes_mam_16s_2	TEG-012	NextSeq	TROMSØ	ERX9759070	ERR10224043	ERS13473218	PRJEB56158
EG13_C007a_rpt2	CTGTTGTG:CTGTTGTG	96	TCTGTTGTG	CGAGAAGACCCTATGGAGCT	CCGAGGTCRCCCCAACC	TROMSØ	mam4_EG10_EG13_16S	Mortensnes_mam_16s_2	TEG-012	NextSeq	TROMSØ	ERX9759070	ERR10224043	ERS13473218	PRJEB56158
EG13_C007a_rpt3	TGTGCTTG:TGTGCTTG	380	CTGTGCTTG	CGAGAAGACCCTATGGAGCT	CCGAGGTCRCCCCAACC	TROMSØ	mam4_EG10_EG13_16S	Mortensnes_mam_16s_2	TEG-012	NextSeq	TROMSØ	ERX9759070	ERR10224043	ERS13473218	PRJEB56158
EG13_C007a_rpt4	ACGGAACT:ACGGAACT	384	TACGGAACT	CGAGAAGACCCTATGGAGCT	CCGAGGTCRCCCCAACC	TROMSØ	mam4_EG10_EG13_16S	Mortensnes_mam_16s_2	TEG-012	NextSeq	TROMSØ	ERX9759070	ERR10224043	ERS13473218	PRJEB56158
EG13_C008a_rpt1	AACGCGAT:AACGCGAT	91	AACGCGAT	CGAGAAGACCCTATGGAGCT	CCGAGGTCRCCCCAACC	TROMSØ	mam4_EG10_EG13_16S	Mortensnes_mam_16s_2	TEG-012	NextSeq	TROMSØ	ERX9759070	ERR10224043	ERS13473218	PRJEB56158
EG13_C008a_rpt2	GATAGAGG:GATAGAGG	95	GATAGAGG	CGAGAAGACCCTATGGAGCT	CCGAGGTCRCCCCAACC	TROMSØ	mam4_EG10_EG13_16S	Mortensnes_mam_16s_2	TEG-012	NextSeq	TROMSØ	ERX9759070	ERR10224043	ERS13473218	PRJEB56158
EG13_C008a_rpt3	ACTACTGG:ACTACTGG	379	ACTACTGG	CGAGAAGACCCTATGGAGCT	CCGAGGTCRCCCCAACC	TROMSØ	mam4_EG10_EG13_16S	Mortensnes_mam_16s_2	TEG-012	NextSeq	TROMSØ	ERX9759070	ERR10224043	ERS13473218	PRJEB56158
EG13_C008a_rpt4	CTAGGTGT:CTAGGTGT	383	CTAGGTGT	CGAGAAGACCCTATGGAGCT	CCGAGGTCRCCCCAACC	TROMSØ	mam4_EG10_EG13_16S	Mortensnes_mam_16s_2	TEG-012	NextSeq	TROMSØ	ERX9759070	ERR10224043	ERS13473218	PRJEB56158

## Sheet: S2
	EMBL rl143 assignments				Revised assignments
Sequence	Identity	Scientific name	Family name		Scientific name	Family name	Common name	Checked by	Justificaton	Habitat	Group	Haplotype?
ttaaaaccagcaaccaccttagaacacatactcacccactgggttcactgacacataagttactggtctgcgtttttc	0.974684	Euphagus cyanocephalus	Icteridae		Acanthis sp.	Fringillidae	Redpoll	Peter D. Heintzman	97% match to common redpoll (A. flammea), which is biogeographically plausible. However, Arctic redpoll (A. hornemanni), also plausible, is absent from database. Euphagus cyanocephalus is biogeographically implausible and has an indel difference from the query sequence.	Terrestrial	Birds	1
ttaactacttaacccaaagaaataaacttaactactaaggagacaataatattctctatgggttaacagcttt	1	Alces alces	Cervidae		Alces alces	Cervidae	Moose	Peter D. Heintzman	Next best match (95%) is water deer (Hydropotes inermis)	Terrestrial	Mammals	1
taaaaatcaacggccaccgcgaacctaagactaaacccaccgggaccacaaacatcgcagagcatggccgatatttttc	1	Anas crecca	Anatidae		Anas crecca	Anatidae	Eurasian teal	Peter D. Heintzman	Next best match (97%) is pintail (Anas acuta). Multiple congeneric species in database	Freshwater/Marine	Birds	1
taaaaatcaacgaccaccgcgaatcctcaatcaaccccactggggccactaccatcgcagagcctggtcgatatttttc	1	Anser	Anatidae		Anser sp.	Anatidae	Goose	Peter D. Heintzman	100% match to multiple, and perhaps all, species in Anser. Multiple species are biogeographically plausible	Freshwater/Marine	Birds	1
tcaattaatcaacccaaaaatcataacctcaaaccaccaagggataacaaaattttatatgggctgacaatttc	1	Balaena mysticetus	Balaenidae		Balaena mysticetus	Balaenidae	Bowhead whale	Peter D. Heintzman	Next best match (99%) is Eden's whale (Balaenoptera edeni), which is restricted to the Indo-Pacific	Marine	Mammals	1
tcaattaatcaacccaaaaaccataaccttaaaccaccaagggataacaaaaccttatatgggctgacaatttc	1	Balaenoptera physalus	Balaenopteridae		Balaenoptera physalus	Balaenopteridae	Fin whale	Peter D. Heintzman	All hits to B. physalus with 99-100% match. Multiple congeneric species in database	Marine	Mammals	1
ttagacctaaagtaagtcacgtttaacatgctgtgataacagtgaaaacttagtgatatttactgaagtgtcttt	1	Boreogadus saida	Gadidae		Boreogadus saida	Gadidae	Arctic cod	Peter D. Heintzman	Sequence is 99% similar to Atlantic cod (Gadus morhua) and Pacific cod (Gadus macrocephalus) sequences. These two taxa have an identical sequence with a fixed difference from Boreogadus saida (pos. 44, G/A)	Marine	Fish	1
ttaactaaccaacccaaagagaatagatttaaccattaaggaataacaacaatctccatgagttggtagtttc	1	Bos	Bovidae		Bos taurus	Bovidae	Domestic cow	Peter D. Heintzman	Domestic cow. Not aurochs (which would be Haplogroup P). Assumed contaminant	Assumed_contaminant		1
tcatttaatttatataaaatatatatataaaaattc	0.972222	Bryodrilus ehlersi	Enchytraeidae		Bryodrilus ehlersi	Enchytraeidae	Potworm2	Peter D. Heintzman; Andreas Altenburger	Three sequences of Bryodrilus, including two for B. ehlersi (from Sweden and Hungary). The 97% match is to the Swedish sequence, with a 86% match to the Hungarian sequence, and a 78% match to B. diverticulatus (from Norway)	All	Potworms	1
ttaattaactcctatttatatcttagtgggtgtgatacaactatttagggttgatttt	0.982759	Bythotrephes longimanus	Cercopagididae		Bythotrephes sp.	Cercopagididae	Spiny water flea	Peter D. Heintzman; Andreas Altenburger	One hit to B. longimanus only. Other taxa in genus are absent from the database. B. longimanus is biogeographically plausible. No hits to the other genus in the family (Cercopagis), despite being in reference database	Freshwater/Marine	Crustaceans	1
ttaattaactaacccaaacttatggatactagatacctacaaggcataacataacaccattattatgagttagcaattta	1	Canis lupus	Canidae		Canis lupus	Canidae	Domestic dog	Peter D. Heintzman	All hits to domestic dog. Potential to be wolf. Assumed contaminant	Assumed_contaminant		1
ttaatttttcaaccacaattatacaataactcctacccctaattggcccaatcctataatttctggtttaataatttt	0.987179	Castor fiber	Castoridae		Castor fiber	Castoridae	Eurasian beaver	Peter D. Heintzman	97-99% match to Eurasian beaver (C. fiber). North American beaver (C. canadensis) is a 75% match.	Freshwater	Mammals	1
tcaattaatcaacccaaaaatcacaattttaaaccaccaagggataacaaaactttatatgggctgacaatttc	0.972973	Mysticeti	NA		cf. Eubalaena glacialis	Balaenidae	North Atlantic right whale	Peter D. Heintzman	97% match to Right whales (E. glacialis/japonica). North Atlantic right whale (E. glacialis) is biogeographically plausible. However, also a 96% match to the biogeographically plausible Blue whale (Balaenoptera musculus).	Marine	Mammals	1
ttactaaagacttgtatggctcgaaataacttaaataaaaagtttagataatgtgggatccgtttttggttaatgaaacaccactcttttattttaagagagctaaccttgtaggaataatgcaagttggatagttt	1	Actiniaria	NA		cf. Hormathiidae	Hormathiidae	Sea anemone	Peter D. Heintzman; Andreas Altenburger	100% match to three sea anemone taxa (two are in the same family (Hormathiidae), one is unrelated). The unrelated taxon (Verrillactisis paguri) is biogeographically implausible.	Marine	Sea anemone	1
taaaaatcagcagccacccctccacacattcacacccaccgggtacacgcttatacagggaactggcctgcatttttc	1	Corvus	Corvidae		Corvus corax	Corvidae	Common raven	Peter D. Heintzman	100% match to common raven (C. corvax) and Chihuahuan raven (C. cryptoleucus). Only common raven is biogeographically plausible. Three other plausible taxa are lower matches: hooded crow (C. cornix; 96%), carrion crow (C. corone; 96-99%), rook (C. frugilegus; 95%)	Terrestrial	Birds	1
ttagaagtgaagctctgaagcactactattcataaaaagagtgtagagcttagaacttt	1	Cristatella mucedo	Cristatellidae		Cristatella mucedo	Cristatellidae	Freshwater bryozoan	Peter D. Heintzman; Andreas Altenburger	All hits to C. mucedo with 95-100% match. Monotypic genus	Freshwater	Bryozoan	1
ttactggatgtttgtgaacttttctcatcataataatataagtgacctataaagcaaataagacagttt	1	Cyanea	Cyaneidae		Cyanea cf. capillata	Cyaneidae	Jellyfish	Peter D. Heintzman; Andreas Altenburger	Lion's mane jellyfish (Cyanea capillata) is most common, biogeographically plausible, and represented in the database. However, Blue jellyfish (C. lamarckii), mostly found in southern Norwegian waters, is not in the database. This latter taxon is considered unlikely but cannot be excluded	Marine	Jellyfish	1
ttaattaatcaacccaaaaaacacaaaacaacaccaccaagggataacaaaattttacatgggttgacaatttc	0.986486	Delphinapterus leucas	Monodontidae		Delphinapterus leucas	Monodontidae	Beluga whale	Peter D. Heintzman	99-100% match to Beluga (D. leucas). Note that 100% match sequences are more recent than those in the EMBL 143 database.	Marine	Mammals	1
taattttaaattgtactaaagtcagtctaaaaattc	1	Dendrobaena octaedra	Lumbricidae		Dendrobaena octaedra	Lumbricidae	Octagonal-tail earthworm	Peter D. Heintzman	Other congeneric species from central and south Europe are a 97% match	Terrestrial	Earthworms	1
ttatttaataaaagtatagcccaactttttataattc	1	Dendrodrilus rubidus	Lumbricidae		Dendrodrilus rubidus	Lumbricidae	Red wiggler	Peter D. Heintzman	Next best match (95%) is Eisenia andrei	Terrestrial	Earthworms	1
taattctaataaaaatatatattttaataaaattc	1	Eiseniella tetraedra	Lumbricidae		Eiseniella cf. tetraedra	Lumbricidae	Square-tail earthworm	Peter D. Heintzman; Andreas Altenburger	All hits to E. tetraedra with 97-100% match. No other Eiseniella in database. Note that the 97-100% hit to caddisfly Agraylea multipunctata is a database error	Terrestrial	Earthworms	1
ttagttaaaatagaacttatctatcatcacttc	1	Enchytraeus japonensis	Enchytraeidae		Enchytraeus japonensis	Enchytraeidae	White worm	Peter D. Heintzman	One hit to E. japonensis only despite other species (including E. norvegicus) being in the database. Known only from Japan. Assumed contaminant (although could be a misassignment)	Assumed_contaminant		1
ttaattataaaatatattatatctaacatttc	1	Fridericia dura	Enchytraeidae		Fridericia dura	Enchytraeidae	Potworm1	Peter D. Heintzman	Another congeneric species (F. ratzeli) is a 94% match	Terrestrial	Potworms	1
ttaatttattaatgcaaacagtacctaacaaacccacaggtcctaaactaccaaacctgcattaaaaatttc	1	Homo sapiens	Hominidae		Homo sapiens	Hominidae	Human	Peter D. Heintzman	Assumed contaminant	Assumed_contaminant		1
taaaaataacgaccacttctccactaacactatccaccggactcaccctcataaaacacttggtcgacatttttc	1	Lagopus lagopus	Phasianidae		Lagopus lagopus	Phasianidae	Willow grouse	Peter D. Heintzman	Sequence is 99% similar to one L. muta (rock ptarmigan) sequence, although multiple other sequences for L. muta (n=4 from four studies) are identical to one another and a 96% match	Terrestrial	Birds	1
ttaatttcctggcctaacttataaacttatacctctactgaactaaatagtaaagtcataggctagcaatttc	1	Lemmus lemmus	Cricetidae		Lemmus lemmus	Cricetidae	Norwegian lemming	Peter D. Heintzman	100% match to Norwegian lemming (L. lemmus). Note that other Lemmus species are absent from database, but L. lemmus is most biogeographically plausible.	Terrestrial	Mammals	1
ttaattatttaattcaatattttcacaacttcactccacaggagcttaaccaagaaaatccctgaattaaaaatttt	1	Lepus	Leporidae		Lepus timidus	Leporidae	Mountain hare	Peter D. Heintzman; Dorothee Ehrich	100% match to various other biogeographically implausible taxa from Central/East Asia and North America. Note that European hare (L. europaeus) is a 92% match	Terrestrial	Mammals	1
ttagacactaagacagcttacgttaaacactcccgagataaaaggaataaactaaacaagctctgccctaatgtcttt	0.987179	Liparis fabricii	Liparidae		Liparis fabricii	Liparidae	Gelatinous snailfish	Peter D. Heintzman	99% match to Gelatinous snailfish (L. fabricii), which is biogeographically plausible. Other species in the genus are in the database and have a 96% or lower match.	Marine	Fish	1
ttagacactagacagcccacgttaaaattgcccttcagcgggcgataaacattgtgactcctgtctctcctgtcttc	0.987013	Mallotus villosus	Salangidae		Mallotus villosus	Salangidae	Capelin	Peter D. Heintzman	97-99% match to Capelin (M. villosus).	Marine	Fish	1
taaaaatcaacggccaccgcgaatctaagactaaacccatcgggaccacaaacatcgcagagcatggccgacatttttc	1	Mareca falcata	Anatidae		Mareca strepera/penelope	Anatidae	Gadwall/wigeon	Peter D. Heintzman	Can not distinguish Mareca species. The two biogeographically plausible taxa are Gadwall (M. strepera) and Eurasian wigeon (M. penelope)	Freshwater/Marine	Birds	1
ttatctttttatgtttaaacaaacaaagattg	1	Mesenchytraeus antaeus	Enchytraeidae		Mesenchytraeus sp.	Enchytraeidae	Ice worm	Peter D. Heintzman; Andreas Altenburger	Next best match (97%) is M. flavus. Multiple congeneric species in database. However, M. antaeus is known from western North America and is biogeographically implausible	All	Potworms	1
ttaatttcctgacctatctacctaacaaacaaccctactgggttaaaaaaaaagaagtaggccagtaatttc	0.986301	Microtus agrestis	Cricetidae		Microtus cf. agrestis	Cricetidae	Field vole	Peter D. Heintzman	99-100% match to Field vole (M. agrestis). The congeneric and biogeographically plausible Tundra vole (M. oeconomus) is absent from the database. However, Microtus sequences are highly diverged between species and so this sequence likely represents M. agrestis.	Terrestrial	Mammals	1
ttaatttactgacttacgtcttccaattattaaacctaatgggctaaataacaaactctaagccagtaatttc	0.972603	Myodes rufocanus	Cricetidae		Myodes rufocanus	Cricetidae	Grey red-backed vole	Peter D. Heintzman	97% match to Grey red-backed vole (M. rufocanus). Although also biogeographically plausible, no hit to Northern red-backed vole (M. rutilus) despite being present in the database.	Terrestrial	Mammals	1
tgacttcaaccttacccatattaatatttatatttaactgcctaaaggagcgagttt	1	Nephtys pente	Nephtyidae		Nephtys pente	Nephtyidae	Marine polychaete1	Peter D. Heintzman	Next best match (96%) is N. paradoxa. Multiple congeneric species in database	Marine	Polychaete worms	1
tgactccaaccttacatatattaatatttctatttaactatttaaaggagcgagttt	0.964912	unclassified Nephtys	Nephtyidae		Nephtys sp.	Nephtyidae	Marine polychaete2	Peter D. Heintzman	Best matches (96%) are to unclassified Nephtys. Next best match is N. ciliata (93%). Note that Nephtys pente, already identified in the dataset, is only an 88% match. Multiple congeneric species are in the database.	Marine	Polychaete worms	1
ttacttttaaacttactttataaactgccagcaaattaacctagtaaacctaaagttt	1	Ophelina acuminata	Opheliidae		Ophelina acuminata	Opheliidae	Marine polychaete3	Peter D. Heintzman	All hits to O. acuminata with 97-100% match. Multiple congeneric species in database	Marine	Polychaete worms	1
ttagacaccagaacagaccatgttaagcacccctgaaataaaggataaaactgattgggtcctgttctaatgtcttt	0.987013	Pseudocrenilabrinae	Cichlidae		Oreochromis niloticus	Cichlidae	Nile tilapia	Peter D. Heintzman	97-99% match to Nile tilapia (O. niloticus), with other species in the genus having a lower match (95-97%). Not native to Europe. Farmed throughout the world. Assumed contaminant.	Assumed_contaminant		1
ttaattaactaactcaacagaacaaatccagtcaaccaacagggaataaaaacttctataatgagttagcaattta	1	Pusa hispida	Phocidae		Pusa hispida	Phocidae	Ringed seal	Peter D. Heintzman	Sequence is also 99% similar to P. sibirica (Baikal seal), which is restricted to Lake Baikal and descended from P. hispida, and the biogeographically plausible Gray seal (Halichoerus grypus).	Marine	Mammals	1
ttaaactcatcacgcacctctgtgcccccatatccttaaacacaagagatctgcgtgctagtttta	1	Ranidae	Ranidae		Rana temporaria	Ranidae	Common frog	Peter D. Heintzman	Also 100% match to one sequence of pool frog (Pelophylax lessonae). However, all other pool frog sequences (n=8 from two studies) are identical to one another and have mismatches at 24 positions as compared to the query sequence	Freshwater	Amphibians	1
ttaactacttagcccaaagaaataaatttaacaactaaggaaacaacaatactctttatgggctaacagcttt	1	Rangifer tarandus	Cervidae		Rangifer tarandus	Cervidae	Reindeer	Peter D. Heintzman	Next best match (95%) is red deer (Cervus elaphus)	Terrestrial	Mammals	1
taaccataatcttcttcaacataaaaaagtattaaataccagggagattggtggttt	1	Rathkea octopunctata	Rathkeidae		Rathkea octopunctata	Rathkeidae	Marine hydrozoan	Peter D. Heintzman; Andreas Altenburger	Next best match (86%) is Podocorynoides minima (one of four genera in same family). Rathkea octopunctata is the only Rathkea species in the database, but is the only species that is biogeographically plausible	Marine	Hydrozoan	1
ttattaaacactaaatactacccctctacctgaaaaaacaaatcttccctataattt	1	Melinna maculata	Ampharetidae		Scalibregma sp.	Scalibregmatidae	T-headed worm	Peter D. Heintzman	One hit that is highly diverged to other Melinna sequences. 96% match to Scalibregma inflatum (n=2 from two studies). Other species of Scalibregma are not in database, but S. inflatum is biogeographically plausible	Marine	Polychaete worms	1
ttactggagacttatatggttctttaccaattaattgtgtagactatgtgggtaaaccctcgcgtatgccgggctgcagcacctacggtgccgtgccgcatggggttataatgaaaaaccactctttaattataaaaagaactaaaataatggaaaggtatatgtcagacagttt	1	Spongilla lacustris	Spongillidae		Spongilla cf. lacustris	Spongillidae	Freshwater sponge	Peter D. Heintzman; Andreas Altenburger	Next best match (94%) is Eunapius subterraneus. Spongilla lacustris is the only Spongilla species in the database, but the exact match to a long barcode, together with biogeographic plausibility, suggests that Spongilla cf. lacustris is reasonable	Freshwater	Sponge	1
ttaattaactattccaaaagttaaacaattcaaccacaaagggataaaacataacttaacatggactagcaatttc	1	Sus	Suidae		Sus scrofa	Suidae	Domestic pig	Peter D. Heintzman	Domestic pig. Potential to be wild boar. Assumed contaminant	Assumed_contaminant		1
ttattttcaaagtactacttcagtactctacaattc	1	Tubifex smirnowi	Naididae		Tubifex smirnowi	Naididae	Sludge worm2	Peter D. Heintzman	Single hit. Multiple congeneric species in database	Freshwater	Sludge worms	1
ttacctaaacattacattataagtaattaagggttc	1	Tubifex tubifex	Naididae		Tubifex tubifex	Naididae	Sludge worm1	Peter D. Heintzman	All hits to T. Tubifex with 97-100% match. Multiple congeneric species in database	Freshwater/Marine	Sludge worms	1
tcaaaatcagctgccaccccaaaacacatacacacccactgggttcactcacacgtaagccactggcatgcattttttc	0.974684	Turdidae	Turdidae		Turdus sp.	Turdidae	Thrush	Peter D. Heintzman	Best matches (97%) are to multiple Turdus sp. However, multiple biogeographically plausible species, some of which are not in the database. Next best hit is Hylocichla mustelina (96%), which is endemic to North America.	Terrestrial	Birds	1
ttaattaattagcccaaacttatgaactttaaaccccactgggaataacatactaccattgttatgggctaacaattta	1	Vulpes vulpes	Canidae		Vulpes vulpes	Canidae	Red fox	Peter D. Heintzman	Next best match (95%) is Tibetan fox (V. ferrilata). Note that Arctic fox (V. lagopus) is an 87% match	Terrestrial	Mammals	1
tcaattaatcaacccaaaaatcataacctcaaaccaccaagggataacaaaattttatatgggctgacaatt	0.959459	Mysticeti	NA		Balaena mysticetus	Balaenidae	Bowhead whale	Peter D. Heintzman	100% match to Bowhead whale (B. mysticetus). Two 3' bp missing as compared to the other Bowhead whale sequence, which caused the initial higher level identification.	Marine	Mammals	2
ttagacctaaagtaagtcacgtttaacatgctgtaataacagtgaaaacttagtgatatttactgaagtgtcttt	0.986667	Gadidae	Gadidae		Boreogadus saida	Gadidae	Arctic cod	Peter D. Heintzman	Sequence is 99% similar to multiple Arctic cod (B. sadus) sequences and an Atlantic cod (Gadus morhua) sequence. The sequence carries a fixed difference that differentiates Boreogadus saida from Gadus sp. (pos. 44, G/A)	Marine	Fish	2
taattttaaattgtgctaaagtcagtccaaaaattc	1	Dendrobaena octaedra	Lumbricidae		Dendrobaena octaedra	Lumbricidae	Octagonal-tail earthworm	Peter D. Heintzman	Other congeneric species from central and south Europe are a 91% match	Terrestrial	Earthworms	2
ttaatttattaatgcaaacagtacctaacaagcccacaggtcctaaactaccaaacctgcattaaaaatttc	1	Homo sapiens	Hominidae		Homo sapiens	Hominidae	Human	Peter D. Heintzman	Assumed contaminant	Assumed_contaminant		2
taaaaataacgaccacttctccactaacactatccaccggactcaccctcataaaacacttggttgacatttttc	0.986667	Lagopus	Phasianidae		Lagopus lagopus	Phasianidae	Willow grouse	Peter D. Heintzman	99% match to L. lagopus. L. muta (rock ptarmigan) and other L. Lagopus sequences are a 97% match.	Terrestrial	Birds	2
ttaattaactaactcaacagaacaaatccagtcaaccaacagggaataaaaacttctataataagttagcaattta	0.986842	Phocidae	Phocidae		Pusa hispida	Phocidae	Ringed seal	Peter D. Heintzman	99% match to Ringed seal (P. hispida). Sequence is also 97% similar to P. sibirica (Baikal seal) and Caspian seal (P. caspica), which are biogeographically implausible, and the biogeographically plausible Gray seal (Halichoerus grypus).	Marine	Mammals	2
ttaactacttagcccaaagaaataaatttaataactaaggaaacaacaatactctttatgggctaacagcttt	1	Rangifer tarandus	Cervidae		Rangifer tarandus	Cervidae	Reindeer	Peter D. Heintzman	Next best match (96%) is red deer (Cervus elaphus)	Terrestrial	Mammals	2
ttacctataagccacataaacagtggttagcggttc	1	Tubifex tubifex	Naididae		Tubifex tubifex	Naididae	Sludge worm1	Peter D. Heintzman	All hits to T. Tubifex with 89-100% match. Multiple congeneric species in database	Freshwater/Marine	Sludge worms	2
ttaattaattagcccaaacttatgaactttaaaccccactgggaataacatactaccattgttatgggctgacaattta	1	Vulpes vulpes	Canidae		Vulpes vulpes	Canidae	Red fox	Peter D. Heintzman	Next best match (96%) is Tibetan fox (V. ferrilata). Note that Arctic fox (V. lagopus) is an 86% match	Terrestrial	Mammals	2
ttagacctaaagtaagtcacgtttaacatgctgtaataacagtgaaaacttagtgatatttactgaagtgtct	0.96	Gadiformes	NA		Boreogadus saida	Gadidae	Arctic cod	Peter D. Heintzman	Sequence is 99% similar to multiple Arctic cod (B. sadus) sequences and an Atlantic cod (Gadus morhua) sequence. The sequence carries a fixed difference that differentiates Boreogadus saida from Gadus sp. (pos. 44, G/A)	Marine	Fish	3
taattttaaattgtactaaagtcagtccaaaaattc	0.972222	Dendrobaena	Lumbricidae		Dendrobaena octaedra	Lumbricidae	Octagonal-tail earthworm	Peter D. Heintzman	97% match to D. octaedra. Other congeneric species from central and south Europe are a 94% match	Terrestrial	Earthworms	3
ttaatttactaatgcaaacagtacctaacaaacccacaggtcctaaactaccaaacctgcattaaaaatttc	1	Homo sapiens	Hominidae		Homo sapiens	Hominidae	Human	Peter D. Heintzman	Assumed contaminant	Assumed_contaminant		3
ttacctaaacattacattataggtaattaagggttc	1	Tubifex tubifex	Naididae		Tubifex tubifex	Naididae	Sludge worm1	Peter D. Heintzman	All hits to T. Tubifex with 97-100% match. Multiple congeneric species in database	Freshwater/Marine	Sludge worms	3
taattttaaattgtactaaagtcagcctaaaaattc	0.972222	Dendrobaena	Lumbricidae		Dendrobaena octaedra	Lumbricidae	Octagonal-tail earthworm	Peter D. Heintzman	97% match to D. octaedra. Other congeneric species from central and south Europe are a 94% match	Terrestrial	Earthworms	4
ttaatttattaatgcaaacagtacctaaaaaacccacaggtcctaaactaccaaacctgcattaaaaatttc	1	Homo sapiens	Hominidae		Homo sapiens	Hominidae	Human	Peter D. Heintzman	Assumed contaminant	Assumed_contaminant		4
ttaatttattaatgcaaacagtacctaacaaacccacaggtcctagactgccaaacctgcattaaaaatttc	0.972222	Homo	Hominidae		Homo sapiens	Hominidae	Human	Peter D. Heintzman	Assumed contaminant	Assumed_contaminant		5
ttaatttattaatgcaaacagtacctaacaaacccacaggtcctaaactaccaaacctgcattaaaaatt	0.958333	Homo	Hominidae		Homo sapiens	Hominidae	Human	Peter D. Heintzman	Assumed contaminant	Assumed_contaminant		6
aatttattaatgcaaacagtacctaacaaacccacaggtcctaaactaccaaacctgcattaaaaatttc	0.972222	Homo sapiens	Hominidae		Homo sapiens	Hominidae	Human	Peter D. Heintzman	Assumed contaminant	Assumed_contaminant		7
ttaatttattaatgcaaacagtacctaacaaaccaacaggccctaaactaccaaacctgcattaaaaatttc	0.986111	Homo sapiens	Hominidae		Homo sapiens	Hominidae	Human	Peter D. Heintzman	Assumed contaminant	Assumed_contaminant		8
ttaatttattaatgcaaacagtacctaacaaacccacaggccctaaactaccaaacctgcattaaaaatttc	0.986111	Homo sapiens	Hominidae		Homo sapiens	Hominidae	Human	Peter D. Heintzman	Assumed contaminant	Assumed_contaminant		9
taaatttattaacgcaaacaaaaactcaaaataagcctagaggagataatctactatccctgaattaaaaatttt	1	Homo sapiens	Hominidae		na	na	na	Peter D. Heintzman	Matches human on autosome chr2. Not a 16S sequence and assumed contaminant
tcaatttattaggacaaatgaacttagaaaaaataaaacttacaagtcttaatattttatctaatgaaagaaatatttt	1	Homininae	Hominidae		na	na	na	Peter D. Heintzman	Matches human and chimpanzee X chromosome. Not a 16S sequence and assumed contaminant
ttaactcattaatgcaaataaaacttcaaaaagcctacaggccttagcatactgtctgtgcattaaaatttt	1	Homo sapiens	Hominidae		na	na	na	Peter D. Heintzman	Matches a human and chimpanzee pseudogene on chr1. Not a 16S sequence and assumed contaminant
ttaattcatcaatgcaaataaaaactccaacaagcctacaggccctagcctcctatccctgcattaaaaatttt	1	Homo sapiens	Hominidae		na	na	na	Peter D. Heintzman	Matches a great ape NUMT. Not a 16S sequence and assumed contaminant
ttaattcattaacgcaaacaacacttaacaagtccacaggccctaaactatcaaacctgcgtgaaaaatttc	1	Homo sapiens	Hominidae		na	na	na	Peter D. Heintzman	Matches a human NUMT on autosome chr11. Not a 16S sequence and assumed contaminant
ttaattcattaaggcaaatagaaactcgccctaacccattaccattgcattaaaaatttt	1	Homo sapiens	Hominidae		na	na	na	Peter D. Heintzman	Matches human on autosome chr11. Not a 16S sequence and assumed contaminant
ttaattcattaaggcaaatagaaactcgccctaacccattaccattgtattaaaaatttt	1	Homo sapiens	Hominidae		na	na	na	Peter D. Heintzman	Matches human on autosome chr11. Not a 16S sequence and assumed contaminant
ttaattcattaatgcaaataaaaacccaaacaagtctagaggccctggcctactatccctgcattaaaaatttt	1	Homo sapiens	Hominidae		na	na	na	Peter D. Heintzman	Matches a human NUMT/pseudogene on autosome chr4. Not a 16S sequence and assumed contaminant
ttaattcattaatgcaaataaaaactcaaacaagcctacaggccctagcctactatccttgcatttaaaatttt	1	Homo sapiens	Hominidae		na	na	na	Peter D. Heintzman	Matches human on autosome chr2. Not a 16S sequence and assumed contaminant
ttaatttatgaatgcaaacaagaccaaataggcccccaggccctaaactaccagacctgcgttaaacatttc	1	Homo sapiens	Hominidae		na	na	na	Peter D. Heintzman	Matches a human NUMT on autosome chr17. Not a 16S sequence and assumed contaminant
ttaatttatgaatgcaaacaagaccaaataggcccgcaggccctaaactaccagacctgcgttaaacatttc	1	Homo sapiens	Hominidae		na	na	na	Peter D. Heintzman	Matches human on autosomes chr8 and chr17. Not a 16S sequence and assumed contaminant
ttaatttattaatgcaaacaaagctcaaataagcccacaggccttaaactactgtccctgcattaaaaatttt	1	Homo sapiens	Hominidae		na	na	na	Peter D. Heintzman	Matches a human and chimpanzee NUMT/pseudogene on autosome chr9. Not a 16S sequence and assumed contaminant
tcaatttattaggacaaatgaacttagaagaaataaaacttacaagtcttaatattttatctaatgaaagaaatatttt	0.987342	Homininae	Hominidae		na	na	na	Peter D. Heintzman	99% match to human and chimpanzee X chromosome. Not a 16S sequence and assumed contaminant
ttaatttattaggacaaatgaacttagaaaaaataaaacttacaagtcttaatattttatctaatgaaagaaatatttt	0.987342	Homininae	Hominidae		na	na	na	Peter D. Heintzman	100% match to human and chimpanzee X chromosome at 97% query coverage. Not a 16S sequence and assumed contaminant
tcaatttaccaatgcaaacacacccaataagcccacaggctctaacctaccaaacctgcattaaaaatttc	0.986111	Homo sapiens	Hominidae		na	na	na	Peter D. Heintzman	99% match to human on autosome chr6. Not a 16S sequence and assumed contaminant
ttaattcattaacgcaaacaacaattaacaagtccacaggccctaaactatcaaacctgcgtgaaaaatttc	0.986111	Homo sapiens	Hominidae		na	na	na	Peter D. Heintzman	99% match to human NUMT on autosome chr11. Not a 16S sequence and assumed contaminant
ttaattcattaatgcaaataaaaacccaaacaagtctagaggccctggcctactatccctgcattaaaaatttc	0.986486	Homo sapiens	Hominidae		na	na	na	Peter D. Heintzman	100% match to human pseudogene at 98% query coverage. Not a 16S sequence and assumed contaminant
ttaatttattaatgcaaataaaacttcaaaaagcctacaggccttagcatactgtctgtgcattaaaatttt	0.972222	Homo sapiens	Hominidae		na	na	na	Peter D. Heintzman	97% match to human and chimpanzee pseudogene on autosome chr1. Not a 16S sequence and assumed contaminant

## Sheet: S3
	Total	Total PCR	EMBL rl143 assignments										Revised assignments						Read counts
Sequence	reads	replicates	Identity	Family taxid	Family name	Genus taxid	Genus name	Rank	Scientific name taxid	Scientific name	Species list		Scientific name	Family name	Common name	Habitat	Group		EG10_C001_rpt1	EG10_C001_rpt2	EG10_C001_rpt3	EG10_C001_rpt4	EG10_C002_rpt1	EG10_C002_rpt2	EG10_C002_rpt3	EG10_C002_rpt4	EG10_C003_rpt1	EG10_C003_rpt2	EG10_C003_rpt3	EG10_C003_rpt4	EG10_C004_rpt1	EG10_C004_rpt2	EG10_C004_rpt3	EG10_C004_rpt4	EG10_C005_rpt1	EG10_C005_rpt2	EG10_C005_rpt3	EG10_C005_rpt4	EG10_C006_rpt1	EG10_C006_rpt2	EG10_C006_rpt3	EG10_C006_rpt4	EG10_C007_rpt1	EG10_C007_rpt2	EG10_C007_rpt3	EG10_C007_rpt4	EG10_C008_rpt1	EG10_C008_rpt2	EG10_C008_rpt3
ttactaaagacttgtatggctcgaaataacttaaataaaaagtttagataatgtgggatccgtttttggttaatgaaacaccactcttttattttaagagagctaaccttgtaggaataatgcaagttggatagttt	306	1	1	NA	NA	NA	NA	order	6103	Actiniaria	[]		Actiniaria indet.	na	Sea anemone	Marine	Sea anemone		0	0	0	0	0	0	0	0	0	0	0	0	0	0	0	0	0	0	0	0	0	0	0	0	0	0	0	0	0	0	0
ttaactacttaacccaaagaaataaacttaactactaaggagacaataatattctctatggattaacagcttt	535	1	0.986301	9850	Cervidae	9851	Alces	species	9852	Alces alces	['Alces alces']		Alces alces	Cervidae	Moose	Terrestrial	Mammals		0	0	0	0	0	0	0	0	0	0	0	0	0	0	0	0	0	0	0	0	0	0	0	0	0	0	0	0	0	0	0
ttaactacttaacccaaagaaataaacttaactactaaggagacaataatattctctatgggctaacagcttt	59	1	0.986301	9850	Cervidae	9851	Alces	species	9852	Alces alces	['Alces alces']		Alces alces	Cervidae	Moose	Terrestrial	Mammals		0	0	0	0	0	0	0	0	0	0	0	0	0	0	0	0	0	0	0	0	0	0	0	0	0	0	0	0	0	0	0
ttaactacttaacccaaagaaataaacttaactactaaggagacaataatattctctatgggttaacagcttt	4936	4	1	9850	Cervidae	9851	Alces	species	9852	Alces alces	['Alces alces']		Alces alces	Cervidae	Moose	Terrestrial	Mammals		0	0	0	0	0	0	0	0	0	0	0	0	0	0	0	0	0	0	0	0	0	0	0	0	0	0	0	0	0	0	0
ttaactacttaacttaaagaaataaacttaactactaaggagacaataatattctctatgggttaacagcttt	263	1	0.972603	9850	Cervidae	9851	Alces	species	9852	Alces alces	['Alces alces']		Alces alces	Cervidae	Moose	Terrestrial	Mammals		0	0	0	0	0	0	0	0	0	0	0	0	0	0	0	0	0	0	0	0	0	0	0	0	0	0	0	0	0	0	0
taaaaatcaacggccaccgcgaacctaagactaaacccaccgggaccacaaacatcgcagagcatggccgatatttttc	27	1	1	8830	Anatidae	8835	Anas	species	75839	Anas crecca	['Anas crecca']		Anas crecca	Anatidae	Eurasian teal	Freshwater/Marine	Birds		0	0	0	0	0	0	0	0	0	0	0	0	0	0	0	0	0	0	0	0	0	0	0	0	0	0	0	0	0	0	0
taaaaatcaacgaccaccgcgaatcctcaatcaaccccactggggccactaccatcgcagagcctggtcgatatttttc	429	6	1	8830	Anatidae	8842	Anser	genus	8842	Anser	[]		Anser sp.	Anatidae	Goose	Freshwater/Marine	Birds		0	0	0	0	0	0	0	0	0	0	0	0	0	0	0	0	0	0	0	0	0	0	0	0	0	0	0	0	0	0	0
taaaaatcgacgaccaccgcgaatcctcaatcaaccccactggggccactaccatcgcagagcctggtcgatatttttc	59	1	0.987342	8830	Anatidae	8842	Anser	genus	8842	Anser	[]		Anser sp.	Anatidae	Goose	Freshwater/Marine	Birds		0	0	0	0	0	0	0	0	0	0	0	0	0	0	0	0	0	0	0	0	0	0	0	0	0	0	0	0	0	0	0
aattaatcaacccaaaaatcataacctcaaaccaccaagggataacaaaattttatatgggctgacaatttc	40	5	0.972973	30558	Balaenidae	27601	Balaena	species	27602	Balaena mysticetus	['Balaena mysticetus']		Balaena mysticetus	Balaenidae	Bowhead whale	Marine	Mammals		0	0	0	0	0	0	0	0	0	0	0	0	0	0	0	0	0	0	0	0	0	0	0	0	0	0	0	0	0	0	0
tcaattaatcaacccaaaaatcataacctcaaaccaccaaggaataacaaaattttatatgggctgacaatttc	694	1	0.986486	30558	Balaenidae	27601	Balaena	species	27602	Balaena mysticetus	['Balaena mysticetus']		Balaena mysticetus	Balaenidae	Bowhead whale	Marine	Mammals		0	0	0	0	0	0	0	0	0	0	0	0	0	0	0	0	0	0	0	0	0	0	0	0	0	0	0	0	0	0	0
tcaattaatcaacccaaaaatcataacctcaaaccaccaagggataacaaaattttatatgagctgacaatttc	23	1	0.986486	30558	Balaenidae	27601	Balaena	species	27602	Balaena mysticetus	['Balaena mysticetus']		Balaena mysticetus	Balaenidae	Bowhead whale	Marine	Mammals		0	0	0	0	0	0	0	0	0	0	0	0	0	0	0	0	0	0	0	0	0	0	0	0	0	0	0	0	0	0	0
tcaattaatcaacccaaaaatcataacctcaaaccaccaagggataacaaaattttatatgggctgacaatttc	60301	13	1	30558	Balaenidae	27601	Balaena	species	27602	Balaena mysticetus	['Balaena mysticetus']		Balaena mysticetus	Balaenidae	Bowhead whale	Marine	Mammals		0	0	0	0	0	0	0	0	0	0	0	0	0	0	0	0	0	0	0	0	0	0	0	0	0	0	0	0	0	0	0
tcaattaatcaacccaaaaaccataaccttaaaccaccaagggataacaaaaccttatatgggctgacaatttc	293	1	1	9765	Balaenopteridae	9766	Balaenoptera	species	9770	Balaenoptera physalus	['Balaenoptera physalus']		Balaenoptera physalus	Balaenopteridae	Fin whale	Marine	Mammals		0	0	0	0	0	0	0	0	0	0	0	0	0	0	0	0	0	0	0	0	0	0	0	0	0	0	0	0	0	0	0
tcaattaatcaacccaaaaaccataaccttaaaccaccaagggataacaaaaccttatatgggttgacaatttc	31	1	0.986486	9765	Balaenopteridae	9766	Balaenoptera	species	9770	Balaenoptera physalus	['Balaenoptera physalus']		Balaenoptera physalus	Balaenopteridae	Fin whale	Marine	Mammals		0	0	0	0	0	0	0	0	0	0	0	0	0	0	0	0	0	0	0	0	0	0	0	0	0	0	0	0	0	0	0
tcaattaatcaacccaaaaaccataaccttaaactaccaagggataacaaaaccttatatgggctgacaatttc	71	1	0.986486	9765	Balaenopteridae	9766	Balaenoptera	species	9770	Balaenoptera physalus	['Balaenoptera physalus']		Balaenoptera physalus	Balaenopteridae	Fin whale	Marine	Mammals		0	0	0	0	0	0	0	0	0	0	0	0	0	0	0	0	0	0	0	0	0	0	0	0	0	0	0	0	0	0	0
ttagacctaaagtaagtcacgtttaacatgctgtgataacagtgaaaacttagtgatatttactgaagtgtcttt	20462	2	1	8045	Gadidae	44931	Boreogadus	species	44932	Boreogadus saida	['Boreogadus saida']		Boreogadus saida	Gadidae	Arctic cod	Marine	Fish		0	0	0	0	0	0	0	0	0	0	0	0	0	0	0	0	0	0	0	0	0	0	0	0	0	0	0	0	0	0	0
ttaactaaccaacccaaagagaatagatttaaccattaaggaataacaacaatctccatgagttggtagtttc	715	2	1	9895	Bovidae	9903	Bos	genus	9903	Bos	[]		Bos taurus	Bovidae	Domestic cow	Assumed_contaminant			0	0	0	0	0	0	0	0	0	0	0	0	0	0	0	0	0	0	0	0	0	0	0	0	0	0	0	0	0	0	0
tcatttaatttatataaaatatatatataaaaattc	50	1	0.972222	6388	Enchytraeidae	913697	Bryodrilus	species	913698	Bryodrilus ehlersi	['Bryodrilus ehlersi']		Bryodrilus ehlersi	Enchytraeidae	Potworm2	All	Potworms		0	0	0	0	0	0	0	0	0	0	0	0	0	0	0	0	0	0	0	0	0	0	0	0	0	0	0	0	0	0	0
ttaattaactcctatttatatcttagtgggtgtgatacaactatttagggttgatttt	18	2	0.982759	77746	Cercopagididae	77747	Bythotrephes	species	77748	Bythotrephes longimanus	['Bythotrephes longimanus']		cf. Bythotrephes	Cercopagididae	Spiny water flea	Freshwater/Marine	Crustaceans		0	0	0	0	0	0	0	0	0	0	0	0	0	0	0	0	0	0	0	0	0	0	0	0	0	0	0	0	0	0	0
ttaattaactaacccaaacttatggatactagatacctacaaggcataacataacaccattattatgagttagcaattta	3352	1	1	9608	Canidae	9611	Canis	species	9612	Canis lupus	['Canis lupus']		Canis lupus	Canidae	Domestic dog	Assumed_contaminant			0	0	0	0	0	0	0	0	0	0	0	0	0	0	0	0	0	0	0	0	0	0	0	0	0	0	0	0	0	0	0
ttaatttttcaaccacaattatacaataactcctacccctaattggcccaatcctataatttctggtttaataatttt	1270	1	0.987179	29132	Castoridae	10184	Castor	species	10185	Castor fiber	['Castor fiber']		Castor fiber	Castoridae	Eurasian beaver	Freshwater	Mammals		0	0	0	0	0	0	0	0	0	0	0	0	0	0	0	0	0	0	0	0	0	0	0	0	0	0	0	0	0	0	0
taaaaatcagcagccacccctccacacattcacacccaccgggtacacgcttatacagggaactggcctgcatttttc	247	3	1	28725	Corvidae	30420	Corvus	genus	30420	Corvus	[]		Corvus sp.	Corvidae	Crow	Terrestrial	Birds		0	0	0	0	0	0	0	0	0	0	0	0	0	0	0	0	0	0	0	0	0	0	0	0	0	0	0	0	0	0	0
ttagaagtgaagctctgaagcactactattcataaaaagagtgtagagcttagaacttt	23	1	1	84414	Cristatellidae	84413	Cristatella	species	67896	Cristatella mucedo	['Cristatella mucedo']		Cristatella mucedo	Cristatellidae	Freshwater bryozoan	Freshwater	Bryozoan		0	0	0	0	0	0	0	0	0	0	0	0	0	0	0	0	0	0	0	0	0	0	0	0	0	0	0	0	0	0	0
actgaatgtttgtgaacttttctcatcataataatataagtgacctataaagcaaataagacagttt	10	2	0.956522	27802	Cyaneidae	27803	Cyanea	genus	27803	Cyanea	['Cyanea sp. WS3078']		Cyanea cf. capillata	Cyaneidae	Jellyfish	Marine	Jellyfish		0	0	0	0	0	0	0	0	0	0	0	0	0	0	0	0	0	0	0	0	0	0	0	0	0	0	0	0	0	0	0
actggatgtttgtgaacttttctcatcataataatataagtgacctataaagcaaataagacagttt	71	5	0.971014	27802	Cyaneidae	27803	Cyanea	genus	27803	Cyanea	[]		Cyanea cf. capillata	Cyaneidae	Jellyfish	Marine	Jellyfish		0	0	0	0	0	0	0	0	0	0	0	0	0	0	0	0	0	0	0	0	0	0	0	0	0	0	0	0	0	0	0
ttactagatgtttgtgaacttttctcatcataataatataagtgacctataaagcaaataagacagttt	3322	1	0.985507	27802	Cyaneidae	27803	Cyanea	genus	27803	Cyanea	[]		Cyanea cf. capillata	Cyaneidae	Jellyfish	Marine	Jellyfish		0	0	0	0	0	0	0	0	0	0	0	0	0	0	0	0	0	0	0	0	0	0	0	0	0	0	0	0	0	0	0
ttactgaatgtttgtgaacttttctcatcataataatataagtaacctataaagcaaataagacagttt	1309	1	0.971014	27802	Cyaneidae	27803	Cyanea	genus	27803	Cyanea	['Cyanea sp. WS3078']		Cyanea cf. capillata	Cyaneidae	Jellyfish	Marine	Jellyfish		0	0	0	0	0	0	0	0	0	0	0	0	0	0	0	0	0	0	0	0	0	0	0	0	0	0	0	0	0	0	0
ttactgaatgtttgtgaacttttctcatcataataatataagtgacctataaagcaaataagacagttt	14576	2	0.985507	27802	Cyaneidae	27803	Cyanea	genus	27803	Cyanea	[]		Cyanea cf. capillata	Cyaneidae	Jellyfish	Marine	Jellyfish		0	0	0	0	0	0	0	0	0	0	0	0	0	0	0	0	0	0	0	0	0	0	0	0	0	0	0	0	0	0	0
ttactgaatgtttgtgaacttttctcatcataatagtataagtaacctataaagcaaataagacagttt	185	1	0.956522	27802	Cyaneidae	27803	Cyanea	genus	27803	Cyanea	['Cyanea sp. WS3078']		Cyanea cf. capillata	Cyaneidae	Jellyfish	Marine	Jellyfish		0	0	0	0	0	0	0	0	0	0	0	0	0	0	0	0	0	0	0	0	0	0	0	0	0	0	0	0	0	0	0
ttactggatatttgtgaacttttctcatcataataatataagtgacctataaagcaaataagacagttt	2831	2	0.985507	27802	Cyaneidae	27803	Cyanea	genus	27803	Cyanea	[]		Cyanea cf. capillata	Cyaneidae	Jellyfish	Marine	Jellyfish		0	0	0	0	0	0	0	0	0	0	0	0	0	0	0	0	0	0	0	0	0	0	0	0	0	0	0	0	0	0	0
ttactggatgtttgtgaacttttctcatcataataatataagtgaactataaagcaaataagacagttt	226	1	0.985507	27802	Cyaneidae	27803	Cyanea	genus	27803	Cyanea	[]		Cyanea cf. capillata	Cyaneidae	Jellyfish	Marine	Jellyfish		0	0	0	0	0	0	0	0	0	0	0	0	0	0	0	0	0	0	0	0	0	0	0	0	0	0	0	0	0	0	0
ttactggatgtttgtgaacttttctcatcataataatataagtgacctaaaaagcaaataagacagttt	1545	1	0.985507	27802	Cyaneidae	27803	Cyanea	genus	27803	Cyanea	['Cyanea sp. WS3078']		Cyanea cf. capillata	Cyaneidae	Jellyfish	Marine	Jellyfish		0	0	0	0	0	0	0	0	0	0	0	0	0	0	0	0	0	0	0	0	0	0	0	0	0	0	0	0	0	0	0
ttactggatgtttgtgaacttttctcatcataataatataagtgacctataaagcaaataaaacagttt	7138	1	0.985507	27802	Cyaneidae	27803	Cyanea	genus	27803	Cyanea	[]		Cyanea cf. capillata	Cyaneidae	Jellyfish	Marine	Jellyfish		0	0	0	0	0	0	0	0	0	0	0	0	0	0	0	0	0	0	0	0	0	0	0	0	0	0	0	0	0	0	0
ttactggatgtttgtgaacttttctcatcataataatataagtgacctataaagcaaataagacagt	49	7	0.971014	27802	Cyaneidae	27803	Cyanea	genus	27803	Cyanea	[]		Cyanea cf. capillata	Cyaneidae	Jellyfish	Marine	Jellyfish		0	0	0	0	0	0	0	0	0	0	0	0	0	0	0	0	0	0	0	0	0	0	0	0	0	0	0	0	0	0	0
ttactggatgtttgtgaacttttctcatcataataatataagtgacctataaagcaaataagacagttt	188234	24	1	27802	Cyaneidae	27803	Cyanea	genus	27803	Cyanea	[]		Cyanea cf. capillata	Cyaneidae	Jellyfish	Marine	Jellyfish		0	0	0	0	0	0	0	0	0	0	0	0	0	0	0	0	0	0	0	0	0	0	0	0	0	0	0	0	0	0	0
ttactggatgtttgtgaacttttctcatcataataatataagtgacctataaagcaaataagatagttt	2468	2	0.985507	27802	Cyaneidae	27803	Cyanea	genus	27803	Cyanea	['Cyanea sp. WS3078']		Cyanea cf. capillata	Cyaneidae	Jellyfish	Marine	Jellyfish		0	0	0	0	0	0	0	0	0	0	0	0	0	0	0	0	0	0	0	0	0	0	0	0	0	0	0	0	0	0	0
ttactggatgtttgtgaacttttctcatcataataatataagtgacctataaagtaaataagacagttt	1272	1	0.985507	27802	Cyaneidae	27803	Cyanea	genus	27803	Cyanea	[]		Cyanea cf. capillata	Cyaneidae	Jellyfish	Marine	Jellyfish		0	0	0	0	0	0	0	0	0	0	0	0	0	0	0	0	0	0	0	0	0	0	0	0	0	0	0	0	0	0	0
ttactggatgtttgtgaacttttttcatcataataatataagtgacctataaagcaaataagacagttt	87	1	0.985507	27802	Cyaneidae	27803	Cyanea	genus	27803	Cyanea	[]		Cyanea cf. capillata	Cyaneidae	Jellyfish	Marine	Jellyfish		0	0	0	0	0	0	0	0	0	0	0	0	0	0	0	0	0	0	0	0	0	0	0	0	0	0	0	0	0	0	0
ttaattaatcaacccaaaaaacacaaaacaacaccaccaagggataacaaaattttacatgggttgacaatttc	126	1	0.986486	9747	Monodontidae	9748	Delphinapterus	species	9749	Delphinapterus leucas	['Delphinapterus leucas']		Delphinapterus leucas	Monodontidae	Beluga whale	Marine	Mammals		0	0	0	0	0	0	0	0	0	0	0	0	0	0	0	0	0	0	0	0	0	0	0	0	0	0	0	0	0	0	0
taattttaaattgtactaaagtcagcctaaaaattc	132	1	0.972222	6392	Lumbricidae	116954	Dendrobaena	genus	116954	Dendrobaena	['Dendrobaena octaedra']		Dendrobaena octaedra	Lumbricidae	Octagonal-tail earthworm	Terrestrial	Earthworms		0	0	0	0	0	0	0	0	0	0	0	0	0	0	0	0	0	0	0	0	0	0	0	0	0	0	0	0	0	0	0
taattttaaattgtactaaagtcagtccaaaaattc	261	1	0.972222	6392	Lumbricidae	116954	Dendrobaena	genus	116954	Dendrobaena	['Dendrobaena octaedra']		Dendrobaena octaedra	Lumbricidae	Octagonal-tail earthworm	Terrestrial	Earthworms		0	0	0	0	0	0	0	0	0	0	0	0	0	0	0	0	0	0	0	0	0	0	0	0	0	0	0	0	0	0	0
taattttaaattatgctaaagtcagtccaaaaattc	211	1	0.972222	6392	Lumbricidae	116954	Dendrobaena	species	334867	Dendrobaena octaedra	['Dendrobaena octaedra']		Dendrobaena octaedra	Lumbricidae	Octagonal-tail earthworm	Terrestrial	Earthworms		0	0	0	0	0	0	0	0	0	0	0	0	0	0	0	0	0	0	0	0	0	0	0	0	0	0	0	0	0	0	0
taattttaaattgtactaaaattagtctaaaaattc	101	1	0.972222	6392	Lumbricidae	116954	Dendrobaena	species	334867	Dendrobaena octaedra	['Dendrobaena octaedra']		Dendrobaena octaedra	Lumbricidae	Octagonal-tail earthworm	Terrestrial	Earthworms		0	0	0	0	0	0	0	0	0	0	0	0	0	0	0	0	0	0	0	0	0	0	0	0	0	0	0	0	0	0	0
taattttaaattgtactaaagtcagtctaaaaattc	151	3	1	6392	Lumbricidae	116954	Dendrobaena	species	334867	Dendrobaena octaedra	['Dendrobaena octaedra']		Dendrobaena octaedra	Lumbricidae	Octagonal-tail earthworm	Terrestrial	Earthworms		0	0	0	0	0	0	0	0	0	0	0	0	0	0	0	0	0	0	0	0	0	0	0	0	0	0	0	0	0	0	0
taattttaaattgtgctaaagtcagtccaaaaattc	6785	17	1	6392	Lumbricidae	116954	Dendrobaena	species	334867	Dendrobaena octaedra	['Dendrobaena octaedra']		Dendrobaena octaedra	Lumbricidae	Octagonal-tail earthworm	Terrestrial	Earthworms		0	0	0	0	0	0	0	0	0	0	0	0	0	0	0	0	0	0	0	0	0	0	0	0	0	0	0	0	0	0	0
ttatttaataaaagtatagcccaactttttataattc	409	6	1	6392	Lumbricidae	334869	Dendrodrilus	species	334870	Dendrodrilus rubidus	['Dendrodrilus rubidus']		Dendrodrilus rubidus	Lumbricidae	Red wiggler	Terrestrial	Earthworms		0	0	0	0	0	0	0	0	0	0	0	0	0	0	0	0	0	0	0	0	0	0	0	0	0	0	0	0	0	0	0
taattctaataaaaatatatattttaataaaattc	189	5	1	6392	Lumbricidae	1302608	Eiseniella	species	1302610	Eiseniella tetraedra	['Eiseniella tetraedra']		Eiseniella cf. tetraedra	Lumbricidae	Square-tail earthworm	Terrestrial	Earthworms		0	0	0	0	0	0	0	0	0	0	0	0	0	0	0	0	0	0	0	0	0	0	0	0	0	0	0	0	0	0	0
ttagttaaaatagaacttatctatcatcacttc	41625	5	1	6388	Enchytraeidae	6389	Enchytraeus	species	228735	Enchytraeus japonensis	['Enchytraeus japonensis']		Enchytraeus japonensis	Enchytraeidae	White worm	Assumed_contaminant			0	0	0	0	0	0	0	0	0	0	0	0	0	0	0	0	0	0	0	0	0	0	0	0	0	0	0	0	0	0	0
ttaaaaccagcaaccaccttagaacacatactcacccactgggttcactgacacataagttactggtctgcgtttttc	12	1	0.974684	164646	Icteridae	84800	Euphagus	species	84817	Euphagus cyanocephalus	['Euphagus cyanocephalus']		Acanthis sp.	Fringillidae	Redpoll	Terrestrial	Birds		0	0	0	0	0	0	0	0	0	0	0	0	0	0	0	0	0	0	0	0	0	0	0	0	0	0	0	0	0	0	0
ttaattataaaatatatcatatctaacatttc	2175	3	0.96875	6388	Enchytraeidae	77730	Fridericia	species	1981884	Fridericia dura	['Fridericia dura']		Fridericia dura	Enchytraeidae	Potworm1	Terrestrial	Potworms		0	0	0	0	0	0	0	0	0	0	0	0	0	0	0	0	0	0	0	0	0	0	0	0	0	0	0	0	0	0	0
ttaattataaaatatattatatctaacatttc	91	2	1	6388	Enchytraeidae	77730	Fridericia	species	1981884	Fridericia dura	['Fridericia dura']		Fridericia dura	Enchytraeidae	Potworm1	Terrestrial	Potworms		0	0	0	0	0	0	0	0	0	0	0	0	0	0	0	0	0	0	0	0	0	0	0	0	0	0	0	0	0	0	0
agacctaaagtaagtcacgtttaacatgctgtgataacagtgaaaacttagtgatatttactgaagtgtcttt	16	2	0.973333	8045	Gadidae	NA	NA	family	8045	Gadidae	['Gadus morhua', 'Boreogadus saida']		Boreogadus saida	Gadidae	Arctic cod	Marine	Fish		0	0	0	0	0	0	0	0	0	0	0	0	0	0	0	0	0	0	0	0	0	0	0	0	0	0	0	0	0	0	0
ttagacctaaagtaaatcacatttaacatgctgtgataacagtgaaaacttagtgatatttactgaagtgtcttt	8572	1	0.973333	8045	Gadidae	NA	NA	family	8045	Gadidae	['Boreogadus saida', 'Microgadus proximus', 'Arctogadus glacialis', 'Gadus macrocephalus', 'Gadus morhua']		Boreogadus saida	Gadidae	Arctic cod	Marine	Fish		0	0	0	0	0	0	0	0	0	0	0	0	0	0	0	0	0	0	0	0	0	0	0	0	0	0	0	0	0	0	0
ttagacctaaagtaagtcacgtttaacatgctgtaataacagtgaaaacttagtgatatttactgaagtgtcttt	28312	1	0.986667	8045	Gadidae	NA	NA	family	8045	Gadidae	['Gadus morhua', 'Boreogadus saida']		Boreogadus saida	Gadidae	Arctic cod	Marine	Fish		0	0	0	0	0	0	0	0	0	0	0	0	0	0	0	0	0	0	0	0	0	0	0	0	0	0	0	0	0	0	0
ttagacctaaagtaagtcacgtttaacatgctgtgataacagtgaaaacttagtgatatttactgaagtgtct	10	2	0.973333	8045	Gadidae	NA	NA	family	8045	Gadidae	['Gadus morhua', 'Boreogadus saida']		Boreogadus saida	Gadidae	Arctic cod	Marine	Fish		0	0	0	0	0	0	0	0	0	0	0	0	0	0	0	0	0	0	0	0	0	0	0	0	0	0	0	0	0	0	0
ttagacctaaagtaagtcacgtttaacatgctgtaataacagtgaaaacttagtgatatttactgaagtgtct	12	1	0.96	NA	NA	NA	NA	order	8043	Gadiformes	['Boreogadus saida', 'Microgadus proximus', 'Arctogadus glacialis', 'Gadus macrocephalus', 'Gadus morhua', 'Gadus chalcogrammus', 'Merlangius merlangus']		Boreogadus saida	Gadidae	Arctic cod	Marine	Fish		0	0	0	0	0	0	0	0	0	0	0	0	0	0	0	0	0	0	0	0	0	0	0	0	0	0	0	0	0	0	0
tcaatttattaggacaaatgaacttagaaaaaataaaacttacaagtcttaatattttatctaatgaaagaaatatttt	1233	1	1	9604	Hominidae	NA	NA	subfamily	207598	Homininae	[]		na	na	na				0	0	0	0	0	0	0	0	0	0	0	0	0	0	0	0	0	0	0	0	0	0	0	0	0	0	0	0	0	0	0
ttaatttattaatgcaaacagtacctaacaaacccacaggtcctagactgccaaacctgcattaaaaatttc	10	1	0.972222	9604	Hominidae	9605	Homo	genus	9605	Homo	['Homo sapiens']		Homo sapiens	Hominidae	Human	Assumed_contaminant			0	0	0	0	0	0	0	0	0	0	0	0	0	0	0	0	0	0	0	0	0	0	0	0	0	0	0	0	0	0	0
taaatttattaacgcaaacaaaaactcaaaataagcctagaggagataatctactatccctgaattaaaaatttt	55	2	1	9604	Hominidae	9605	Homo	species	9606	Homo sapiens	['Homo sapiens']		na	na	na				0	0	0	0	0	0	0	0	0	0	0	0	0	0	0	0	0	0	0	0	0	0	0	0	0	0	0	0	0	0	0
ttaactcattaatgcaaataaaacttcaaaaagcctacaggccttagcatactgtctgtgcattaaaatttt	17180	3	1	9604	Hominidae	9605	Homo	species	9606	Homo sapiens	['Homo sapiens']		na	na	na				0	0	0	0	0	0	0	0	0	0	0	0	0	0	0	0	0	0	0	0	0	0	0	0	0	0	0	0	0	0	0
ttaattcatcaatgcaaataaaaactccaacaagcctacaggccctagcctcctatccctgcattaaaaatttt	1568	5	1	9604	Hominidae	9605	Homo	species	9606	Homo sapiens	['Homo sapiens']		na	na	na				0	0	1526	0	0	0	0	0	0	0	0	0	0	0	0	0	0	0	0	0	0	0	0	0	0	0	0	0	0	0	0
ttaattcattaacgcaaacaacacttaacaagtccacaggccctaaactatcaaacctgcgtgaaaaatttc	4544	2	1	9604	Hominidae	9605	Homo	species	9606	Homo sapiens	['Homo sapiens']		na	na	na				0	0	0	0	0	0	0	0	0	0	0	0	0	0	0	0	0	0	0	0	0	0	0	0	0	0	0	0	0	0	0
ttaattcattaaggcaaatagaaactcgccctaacccattaccattgcattaaaaatttt	1752	3	1	9604	Hominidae	9605	Homo	species	9606	Homo sapiens	['Homo sapiens']		na	na	na				0	0	0	0	0	0	0	0	0	0	0	0	0	0	0	0	0	0	0	0	0	0	0	0	0	0	0	0	0	0	0
ttaattcattaaggcaaatagaaactcgccctaacccattaccattgtattaaaaatttt	559	2	1	9604	Hominidae	9605	Homo	species	9606	Homo sapiens	['Homo sapiens']		na	na	na				0	0	0	0	0	0	0	0	0	0	0	0	0	0	0	0	0	0	0	0	0	0	0	0	0	0	0	0	0	0	0
ttaattcattaatgcaaataaaaacccaaacaagtctagaggccctggcctactatccctgcattaaaaatttt	635	5	1	9604	Hominidae	9605	Homo	species	9606	Homo sapiens	['Homo sapiens']		na	na	na				0	0	0	0	0	0	0	0	0	0	0	0	0	0	0	0	0	0	0	0	0	0	0	0	0	0	0	0	0	0	0
ttaattcattaatgcaaataaaaactcaaacaagcctacaggccctagcctactatccttgcatttaaaatttt	73	1	1	9604	Hominidae	9605	Homo	species	9606	Homo sapiens	['Homo sapiens']		na	na	na				0	0	0	0	0	0	0	0	0	0	0	0	0	0	0	0	0	0	0	0	0	0	0	0	0	0	0	0	0	0	0
ttaatttactaatgcaaacagtacctaacaaacccacaggtcctaaactaccaaacctgcattaaaaatttc	5623	1	1	9604	Hominidae	9605	Homo	species	9606	Homo sapiens	['Homo sapiens']		Homo sapiens	Hominidae	Human	Assumed_contaminant			0	0	0	0	0	0	0	0	0	0	0	0	0	0	0	0	0	0	0	0	0	0	0	0	0	0	0	0	0	0	0
ttaatttatgaatgcaaacaagaccaaataggcccccaggccctaaactaccagacctgcgttaaacatttc	1786	1	1	9604	Hominidae	9605	Homo	species	9606	Homo sapiens	['Homo sapiens']		na	na	na				0	0	0	0	0	0	0	0	0	0	0	0	0	0	0	0	0	0	0	0	0	0	0	0	0	0	0	0	0	0	0
ttaatttatgaatgcaaacaagaccaaataggcccgcaggccctaaactaccagacctgcgttaaacatttc	552	1	1	9604	Hominidae	9605	Homo	species	9606	Homo sapiens	['Homo sapiens']		na	na	na				0	0	0	0	0	0	0	0	0	0	0	0	0	0	0	0	0	0	0	0	0	0	0	0	0	0	0	0	0	0	0
ttaatttattaatgcaaacaaagctcaaataagcccacaggccttaaactactgtccctgcattaaaaatttt	1672	1	1	9604	Hominidae	9605	Homo	species	9606	Homo sapiens	['Homo sapiens']		na	na	na				0	0	0	0	0	0	0	0	0	0	0	0	0	0	0	0	0	0	0	0	0	0	0	0	0	0	0	0	0	0	0
ttaatttattaatgcaaacagtacctaaaaaacccacaggtcctaaactaccaaacctgcattaaaaatttc	12	1	1	9604	Hominidae	9605	Homo	species	9606	Homo sapiens	['Homo sapiens']		Homo sapiens	Hominidae	Human	Assumed_contaminant			0	0	0	0	0	0	0	0	0	0	0	0	0	0	0	0	0	0	0	0	0	0	0	0	0	0	0	0	0	0	0
ttaatttattaatgcaaacagtacctaacaaacccacaggtcctaaactaccaaacctgcattaaaaatttc	162036	31	1	9604	Hominidae	9605	Homo	species	9606	Homo sapiens	['Homo sapiens']		Homo sapiens	Hominidae	Human	Assumed_contaminant			0	0	0	0	0	0	0	0	0	0	0	0	0	0	0	0	0	0	0	0	0	680	0	0	0	0	0	0	0	0	0
ttaatttattaatgcaaacagtacctaacaagcccacaggtcctaaactaccaaacctgcattaaaaatttc	237	1	1	9604	Hominidae	9605	Homo	species	9606	Homo sapiens	['Homo sapiens']		Homo sapiens	Hominidae	Human	Assumed_contaminant			0	0	0	0	0	0	0	0	0	0	0	0	0	0	0	0	0	0	0	0	0	0	0	0	0	0	0	0	0	0	0
tcaatttattaggacaaatgaacttagaagaaataaaacttacaagtcttaatattttatctaatgaaagaaatatttt	120	1	0.987342	9604	Hominidae	NA	NA	subfamily	207598	Homininae	[]		na	na	na				0	0	0	0	0	0	0	0	0	0	0	0	0	0	0	0	0	0	0	0	0	0	0	0	0	0	0	0	0	0	0
ttaatttattaggacaaatgaacttagaaaaaataaaacttacaagtcttaatattttatctaatgaaagaaatatttt	73	1	0.987342	9604	Hominidae	NA	NA	subfamily	207598	Homininae	[]		na	na	na				0	0	0	0	0	0	0	0	0	0	0	0	0	0	0	0	0	0	0	0	0	0	0	0	0	0	0	0	0	0	0
ttaatttattaatgcaaacagtacctaacaaacccacaggtcctaaactaccaaacctgcattaaaaatt	12	2	0.958333	9604	Hominidae	9605	Homo	genus	9605	Homo	['Homo sapiens']		Homo sapiens	Hominidae	Human	Assumed_contaminant			0	0	0	0	0	0	0	0	0	0	0	0	0	0	0	0	0	0	0	0	0	0	0	0	0	0	0	0	0	0	0
aatttattaatgcaaacagtacctaacaaacccacaggtcctaaactaccaaacctgcattaaaaatttc	21	2	0.972222	9604	Hominidae	9605	Homo	species	9606	Homo sapiens	['Homo sapiens']		Homo sapiens	Hominidae	Human	Assumed_contaminant			0	0	0	0	0	0	0	0	0	0	0	0	0	0	0	0	0	0	0	0	0	0	0	0	0	0	0	0	0	0	0
tcaatttaccaatgcaaacacacccaataagcccacaggctctaacctaccaaacctgcattaaaaatttc	281	1	0.986111	9604	Hominidae	9605	Homo	species	9606	Homo sapiens	['Homo sapiens']		na	na	na				0	0	0	0	0	0	0	0	0	0	0	0	0	0	0	0	0	0	0	0	0	0	0	0	0	0	0	0	0	0	0
ttaattcattaacgcaaacaacaattaacaagtccacaggccctaaactatcaaacctgcgtgaaaaatttc	60	1	0.986111	9604	Hominidae	9605	Homo	species	9606	Homo sapiens	['Homo sapiens']		na	na	na				0	0	0	0	0	0	0	0	0	0	0	0	0	0	0	0	0	0	0	0	0	0	0	0	0	0	0	0	0	0	0
ttaattcattaatgcaaataaaaacccaaacaagtctagaggccctggcctactatccctgcattaaaaatttc	11	2	0.986486	9604	Hominidae	9605	Homo	species	9606	Homo sapiens	['Homo sapiens']		na	na	na				0	0	0	0	0	0	0	0	0	0	0	0	0	0	0	0	0	0	0	0	0	0	0	0	0	0	0	0	0	0	0
ttaatttattaatgcaaacagtacctaacaaaccaacaggccctaaactaccaaacctgcattaaaaatttc	77	1	0.986111	9604	Hominidae	9605	Homo	species	9606	Homo sapiens	['Homo sapiens']		Homo sapiens	Hominidae	Human	Assumed_contaminant			0	0	0	0	0	0	0	0	0	0	0	0	0	0	0	0	0	0	0	0	0	0	0	0	0	0	0	0	0	0	0
ttaatttattaatgcaaacagtacctaacaaacccacaggccctaaactaccaaacctgcattaaaaatttc	7776	2	0.986111	9604	Hominidae	9605	Homo	species	9606	Homo sapiens	['Homo sapiens']		Homo sapiens	Hominidae	Human	Assumed_contaminant			0	0	0	0	0	0	0	0	0	0	0	0	0	0	0	0	0	0	0	0	0	0	0	0	0	0	0	0	0	0	0
ttaatttattaatgcaaataaaacttcaaaaagcctacaggccttagcatactgtctgtgcattaaaatttt	25	1	0.972222	9604	Hominidae	9605	Homo	species	9606	Homo sapiens	['Homo sapiens']		na	na	na				0	0	0	0	0	0	0	0	0	0	0	0	0	0	0	0	0	0	0	0	0	0	0	0	0	0	0	0	0	0	0
taaaaataacgaccacttctccactaacactatccaccggactcaccctcataaaacacttggttgacatttttc	37	1	0.986667	9005	Phasianidae	30409	Lagopus	genus	30409	Lagopus	['Lagopus lagopus', 'Lagopus muta']		Lagopus lagopus	Phasianidae	Willow grouse	Terrestrial	Birds		0	0	0	0	0	0	0	0	0	0	0	0	0	0	0	0	0	0	0	0	0	0	0	0	0	0	0	0	0	0	0
taaaaataacgactacttctccactaacactatccaccggactcaccctcataaaacatttggtcgacatttttc	70	1	0.973333	9005	Phasianidae	30409	Lagopus	genus	30409	Lagopus	['Lagopus lagopus', 'Lagopus muta', 'Lagopus leucura']		Lagopus lagopus	Phasianidae	Willow grouse	Terrestrial	Birds		0	0	0	0	0	0	0	0	0	0	0	0	0	0	0	0	0	0	0	0	0	0	0	0	0	0	0	0	0	0	0
taaaaataacgaccacttctccactaacactatccaccggactcaccctcataaaacacttggtcgacatttttc	474	7	1	9005	Phasianidae	30409	Lagopus	species	52650	Lagopus lagopus	['Lagopus lagopus']		Lagopus lagopus	Phasianidae	Willow grouse	Terrestrial	Birds		0	0	0	0	0	0	0	0	0	0	0	0	0	0	0	0	0	0	0	0	0	0	0	0	0	0	0	0	0	0	0
ttaatttcctggcctaacttataaacttatacctctactgaactaaataataaagtcatagactagcaatttc	637	1	0.972603	337677	Cricetidae	79948	Lemmus	species	79949	Lemmus lemmus	['Lemmus lemmus']		Lemmus lemmus	Cricetidae	Norwegian lemming	Terrestrial	Mammals		0	0	0	0	0	0	0	0	0	0	0	0	0	0	0	0	0	0	0	0	0	0	0	0	0	0	0	0	0	0	0
ttaatttcctggcctaacttataaacttatacctctactgaactaaataataaagtcataggctagcaatttc	9029	6	0.986301	337677	Cricetidae	79948	Lemmus	species	79949	Lemmus lemmus	['Lemmus lemmus']		Lemmus lemmus	Cricetidae	Norwegian lemming	Terrestrial	Mammals		0	0	0	0	0	0	0	0	0	0	0	0	0	0	0	0	0	0	0	0	0	0	0	0	0	0	0	0	0	0	0
ttaatttcctggcctaacttataaacttatacctctactgaactaaataataaagtcataggttagcaatttc	601	1	0.972603	337677	Cricetidae	79948	Lemmus	species	79949	Lemmus lemmus	['Lemmus lemmus']		Lemmus lemmus	Cricetidae	Norwegian lemming	Terrestrial	Mammals		0	0	0	0	0	0	0	0	0	0	0	0	0	0	0	0	0	0	0	0	0	0	0	0	0	0	0	0	0	0	0
ttaatttcctggcctaacttataaacttatacctctactgaactaaatagtaaagtcataggctagcaatttc	3211	5	1	337677	Cricetidae	79948	Lemmus	species	79949	Lemmus lemmus	['Lemmus lemmus']		Lemmus lemmus	Cricetidae	Norwegian lemming	Terrestrial	Mammals		0	0	0	0	0	0	0	0	0	0	0	0	0	0	0	0	0	0	0	0	0	0	0	0	0	0	0	0	0	0	0
ttaatttcctggcctaacttataaacttatacttctactgaactaaataataaagtcataggctagcaatttc	724	1	0.972603	337677	Cricetidae	79948	Lemmus	species	79949	Lemmus lemmus	['Lemmus lemmus']		Lemmus lemmus	Cricetidae	Norwegian lemming	Terrestrial	Mammals		0	0	0	0	0	0	0	0	0	0	0	0	0	0	0	0	0	0	0	0	0	0	0	0	0	0	0	0	0	0	0
ttaattatttaattcaatattttcacaacttcactccacaggagcttaaccaagaaaatccctgaattaaaaatttt	294	2	1	9979	Leporidae	9980	Lepus	genus	9980	Lepus	[]		Lepus timidus	Leporidae	Mountain hare	Terrestrial	Mammals		0	0	0	0	0	0	0	0	0	0	0	0	0	0	0	0	0	0	0	0	0	0	0	0	0	0	0	0	0	0	0
agacactaagacagcttacgttaaacactcccgagataaaaggaataaactaaacaagctctgccctaatgtcttt	12	1	0.961538	183715	Liparidae	183716	Liparis	species	241823	Liparis fabricii	['Liparis fabricii']		Liparis fabricii	Liparidae	Gelatinous snailfish	Marine	Fish		0	0	0	0	0	0	0	0	0	0	0	0	0	0	0	0	0	0	0	0	0	0	0	0	0	0	0	0	0	0	0
ttagacactaagacagcttacgttaaacactcccgagataaaaggaataaactaaacaagctctgccctaatgtcttt	8697	1	0.987179	183715	Liparidae	183716	Liparis	species	241823	Liparis fabricii	['Liparis fabricii']		Liparis fabricii	Liparidae	Gelatinous snailfish	Marine	Fish		0	0	0	0	0	0	0	0	0	0	0	0	0	0	0	0	0	0	0	0	0	0	0	0	0	0	0	0	0	0	0
ttagacactagacagcccacgttaaaattgcccttcagcgggcgataaacattgtgactcctgtctctcctgtcttc	716	1	0.987013	182234	Salangidae	30959	Mallotus	species	30960	Mallotus villosus	['Mallotus villosus']		Mallotus villosus	Salangidae	Capelin	Marine	Fish		0	0	0	0	0	0	0	0	0	0	0	0	0	0	0	0	0	0	0	0	0	0	0	0	0	0	0	0	0	0	0
taaaaatcaacggccaccgcgaatctaagactaaacccatcgggaccacaaacatcgcagagcatggccgacatttttc	43	1	1	8830	Anatidae	1526411	Mareca	species	75844	Mareca falcata	['Mareca falcata']		Mareca strepera/penelope	Anatidae	Gadwall/wigeon	Freshwater/Marine	Birds		0	0	0	0	0	0	0	0	0	0	0	0	0	0	0	0	0	0	0	0	0	0	0	0	0	0	0	0	0	0	0
ttattaaacactaaatactacccctctacctgaaaaaacaaatcttccctataattt	4262	3	1	6374	Ampharetidae	27392	Melinna	species	2019425	Melinna maculata	['Melinna maculata']		Scalibregma sp.	Scalibregmatidae	T-headed worm	Marine	Polychaete worms		0	0	0	0	0	0	0	0	0	0	0	0	0	0	0	0	0	0	0	0	0	0	0	0	0	0	0	0	0	0	0
ttattaaacactaaatactacccctctacctgaaaaaataaatcttccctataattt	3414	1	0.982456	6374	Ampharetidae	27392	Melinna	species	2019425	Melinna maculata	['Melinna maculata']		Scalibregma sp.	Scalibregmatidae	T-headed worm	Marine	Polychaete worms		0	0	0	0	0	0	0	0	0	0	0	0	0	0	0	0	0	0	0	0	0	0	0	0	0	0	0	0	0	0	0
ttatctttttatgtttaaacaaacaaagattg	60	2	1	6388	Enchytraeidae	223747	Mesenchytraeus	species	1797136	Mesenchytraeus antaeus	['Mesenchytraeus antaeus']		Mesenchytraeus sp.	Enchytraeidae	Ice worm	All	Potworms		0	0	0	0	0	0	0	0	0	0	0	0	0	0	0	0	0	0	0	0	0	0	0	0	0	0	0	0	0	0	0
ttaatttcctgacctatctacctaacaaacaaccctactgggttaaaaaaaaagaagtaggccagtaatttc	547	1	0.986301	337677	Cricetidae	10053	Microtus	species	29092	Microtus agrestis	['Microtus agrestis']		Microtus cf. agrestis	Cricetidae	Field vole	Terrestrial	Mammals		0	0	0	0	0	0	0	0	0	0	0	0	0	0	0	0	0	0	0	0	0	0	0	0	0	0	0	0	0	0	0
ttaatttcctgacctatctacctaacaaacaaccctactgggttaaaaaaaagaagtaggccagtaatttc	53	1	0.972603	337677	Cricetidae	10053	Microtus	species	29092	Microtus agrestis	['Microtus agrestis']		Microtus cf. agrestis	Cricetidae	Field vole	Terrestrial	Mammals		0	0	0	0	0	0	0	0	0	0	0	0	0	0	0	0	0	0	0	0	0	0	0	0	0	0	0	0	0	0	0
ttaatttaccgacttacgtcttccaattattaaacctaatgggctaaataacaaactctaagccagtaatttc	53	1	0.958904	337677	Cricetidae	447134	Myodes	species	527686	Myodes rufocanus	['Myodes rufocanus']		Myodes rufocanus	Cricetidae	Grey red-backed vole	Terrestrial	Mammals		0	0	0	0	0	0	0	0	0	0	0	0	0	0	0	0	0	0	0	0	0	0	0	0	0	0	0	0	0	0	0
ttaatttactgacttacgtcttccaattattaaacctaatgggctaaataacaaactctaagccagtaatttc	20504	18	0.972603	337677	Cricetidae	447134	Myodes	species	527686	Myodes rufocanus	['Myodes rufocanus']		Myodes rufocanus	Cricetidae	Grey red-backed vole	Terrestrial	Mammals		0	0	0	0	0	0	0	0	0	0	0	0	0	0	0	0	0	0	0	0	0	0	0	0	0	0	0	0	0	0	0
ttaatttactgacttacgtcttccaattattaaacctaatgggctaaataacaaactctaagccagtagtttc	3809	1	0.958904	337677	Cricetidae	447134	Myodes	species	527686	Myodes rufocanus	['Myodes rufocanus']		Myodes rufocanus	Cricetidae	Grey red-backed vole	Terrestrial	Mammals		0	0	0	0	0	0	0	0	0	0	0	0	0	0	0	0	0	0	0	0	0	0	0	0	0	0	0	0	0	0	0
ttaatttactgacttacgtcttccaattattaaacctaatgggctaaataacaaactctaagccggtaatttc	335	1	0.958904	337677	Cricetidae	447134	Myodes	species	527686	Myodes rufocanus	['Myodes rufocanus']		Myodes rufocanus	Cricetidae	Grey red-backed vole	Terrestrial	Mammals		0	0	0	0	0	0	0	0	0	0	0	0	0	0	0	0	0	0	0	0	0	0	0	0	0	0	0	0	0	0	0
ttaatttactgacttacgtcttctaattattaaacctaatgggctaaataacaaactctaagccagtaatttc	654	1	0.958904	337677	Cricetidae	447134	Myodes	species	527686	Myodes rufocanus	['Myodes rufocanus']		Myodes rufocanus	Cricetidae	Grey red-backed vole	Terrestrial	Mammals		0	0	0	0	0	0	0	0	0	0	0	0	0	0	0	0	0	0	0	0	0	0	0	0	0	0	0	0	0	0	0
tcaattaatcaacccaaaaatcacaattttaaaccaccaagggataacaaaactttatatgggctgacaatttc	1967	1	0.972973	NA	NA	NA	NA	parvorder	9761	Mysticeti	['Balaenoptera omurai']		cf. Eubalaena glacialis	Balaenidae	North Atlantic right whale	Marine	Mammals		0	0	0	0	0	0	0	0	0	0	0	0	0	0	0	0	0	0	0	0	0	0	0	0	0	0	0	0	0	0	0
tcaattaatcaacccaaaaatcataacctcaaaccaccaagggataacaaaattttatatgggctgacaatt	14	2	0.959459	NA	NA	NA	NA	parvorder	9761	Mysticeti	['Balaenoptera edeni', 'Balaenoptera physalus', 'Balaenoptera omurai', 'Balaena mysticetus', 'Balaenoptera bonaerensis']		Balaena mysticetus	Balaenidae	Bowhead whale	Marine	Mammals		0	0	0	0	0	0	0	0	0	0	0	0	0	0	0	0	0	0	0	0	0	0	0	0	0	0	0	0	0	0	0
tgacttcaaccttacccatattaatatttatatttaactgcctaaaggagcgagttt	16524	1	1	36119	Nephtyidae	36120	Nephtys	species	714611	Nephtys pente	['Nephtys pente']		Nephtys pente	Nephtyidae	Marine polychaete1	Marine	Polychaete worms		0	0	0	0	0	0	0	0	0	0	0	0	0	0	0	0	0	0	0	0	0	0	0	0	0	0	0	0	0	0	0
ttacttttaaacttactttataaactgccagcaaattaacctagtaaacctaaagttt	4998	1	1	36122	Opheliidae	73385	Ophelina	species	190468	Ophelina acuminata	['Ophelina acuminata']		Ophelina acuminata	Opheliidae	Marine polychaete3	Marine	Polychaete worms		0	0	0	0	0	0	0	0	0	0	0	0	0	0	0	0	0	0	0	0	0	0	0	0	0	0	0	0	0	0	0
aattaactaactcaacagaacaaatccagtcaaccaacagggaataaaaacttctataatgagttagcaattta	13	1	0.973684	9709	Phocidae	NA	NA	family	9709	Phocidae	['Phoca vitulina', 'Phoca largha', 'Pusa hispida', 'Pusa caspica']		Pusa hispida	Phocidae	Ringed seal	Marine	Mammals		0	0	0	0	0	0	0	0	0	0	0	0	0	0	0	0	0	0	0	0	0	0	0	0	0	0	0	0	0	0	0
ttaattaactaactcaacagaacaaatccagtcaaccaacagggaataaaaacttctataataagttagcaattta	13088	1	0.986842	9709	Phocidae	NA	NA	family	9709	Phocidae	['Pusa hispida', 'Pusa caspica']		Pusa hispida	Phocidae	Ringed seal	Marine	Mammals		0	0	0	0	0	0	0	0	0	0	0	0	0	0	0	0	0	0	0	0	0	0	0	0	0	0	0	0	0	0	0
ttaattaactaactcaacagaacagatccagtcaaccaacagggaataaaaacttctataatgagttagcaattta	959	1	0.986842	9709	Phocidae	NA	NA	family	9709	Phocidae	['Pusa hispida', 'Pusa caspica']		Pusa hispida	Phocidae	Ringed seal	Marine	Mammals		0	0	0	0	0	0	0	0	0	0	0	0	0	0	0	0	0	0	0	0	0	0	0	0	0	0	0	0	0	0	0
agacaccagaacagaccatgttaagcacccctgaaataaaggataaaactgattgggtcctgttctaatgtcttt	15	1	0.961039	8113	Cichlidae	NA	NA	subfamily	318546	Pseudocrenilabrinae	['Oreochromis niloticus', 'Oreochromis mossambicus']		Oreochromis niloticus	Cichlidae	Nile tilapia	Assumed_contaminant			0	0	0	0	0	0	0	0	0	0	0	0	0	0	0	0	0	0	0	0	0	0	0	0	0	0	0	0	0	0	0
ttagacaccagaacagaccatgttaagcacccctgaaataaaggataaaactgattgggtcctgttctaatgtcttt	14476	1	0.987013	8113	Cichlidae	NA	NA	subfamily	318546	Pseudocrenilabrinae	['Oreochromis niloticus', 'Oreochromis mossambicus']		Oreochromis niloticus	Cichlidae	Nile tilapia	Assumed_contaminant			0	0	0	0	0	0	0	0	0	0	0	0	0	0	0	0	0	0	0	0	0	0	0	0	0	0	0	0	0	0	0
ttaattaactaactcaacagaacaaatccagtcaaccaacagggaataaaaacttctataatgagttagcaattta	13121	2	1	9709	Phocidae	693430	Pusa	species	9718	Pusa hispida	['Pusa hispida']		Pusa hispida	Phocidae	Ringed seal	Marine	Mammals		0	0	0	0	0	0	0	0	0	0	0	0	0	0	0	0	0	0	0	0	0	0	0	0	0	0	0	0	0	0	0
ttaattaactaactcaacagaacgaatccagtcaaccaacagggaataaaaacttctataatgagttagcaattta	3025	1	0.986842	9709	Phocidae	693430	Pusa	species	9718	Pusa hispida	['Pusa hispida']		Pusa hispida	Phocidae	Ringed seal	Marine	Mammals		0	0	0	0	0	0	0	0	0	0	0	0	0	0	0	0	0	0	0	0	0	0	0	0	0	0	0	0	0	0	0
aactacttagcccaaagaaataaatttaacaactaaggaaacaacaatactctttatgggctaacagcttt	14	2	0.972603	9850	Cervidae	9869	Rangifer	species	9870	Rangifer tarandus	['Rangifer tarandus']		Rangifer tarandus	Cervidae	Reindeer	Terrestrial	Mammals		0	0	0	0	0	0	0	0	0	0	0	0	0	0	0	0	0	0	0	0	0	0	0	0	0	0	0	0	0	0	0
ttaactacttaacccaaagaaataaatttaacaactaaagaaacaacaatactctttatgggctaacagcttt	490	1	0.972603	9850	Cervidae	9869	Rangifer	species	9870	Rangifer tarandus	['Rangifer tarandus']		Rangifer tarandus	Cervidae	Reindeer	Terrestrial	Mammals		0	0	0	0	0	0	0	0	0	0	0	0	0	0	0	0	0	0	0	0	0	0	0	0	0	0	0	0	0	0	0
ttaactacttagcccaaaaaaataaatttaacaactaaggaaacaacaatactctttatgggctaacagcttt	330	1	0.986301	9850	Cervidae	9869	Rangifer	species	9870	Rangifer tarandus	['Rangifer tarandus']		Rangifer tarandus	Cervidae	Reindeer	Terrestrial	Mammals		0	0	0	0	0	0	0	0	0	0	0	0	0	0	0	0	0	0	0	0	0	0	0	0	0	0	0	0	0	0	0
ttaactacttagcccaaagaaataaatttaacaactaaaaaaacaacaatactctttatgggctaacagcttt	644	1	0.972603	9850	Cervidae	9869	Rangifer	species	9870	Rangifer tarandus	['Rangifer tarandus']		Rangifer tarandus	Cervidae	Reindeer	Terrestrial	Mammals		0	0	0	0	0	0	0	0	0	0	0	0	0	0	0	0	0	0	0	0	0	0	0	0	0	0	0	0	0	0	0
ttaactacttagcccaaagaaataaatttaacaactaaggaaacaacaatactctttataggctaacagcttt	556	1	0.986301	9850	Cervidae	9869	Rangifer	species	9870	Rangifer tarandus	['Rangifer tarandus']		Rangifer tarandus	Cervidae	Reindeer	Terrestrial	Mammals		0	0	0	0	0	0	0	0	0	0	0	0	0	0	0	0	0	0	0	0	0	0	0	0	0	0	0	0	0	0	0
ttaactacttagcccaaagaaataaatttaacaactaaggaaacaacaatactctttatggactaacagcttt	171	1	0.986301	9850	Cervidae	9869	Rangifer	species	9870	Rangifer tarandus	['Rangifer tarandus']		Rangifer tarandus	Cervidae	Reindeer	Terrestrial	Mammals		0	0	0	0	0	0	0	0	0	0	0	0	0	0	0	0	0	0	0	0	0	0	0	0	0	0	0	0	0	0	0
ttaactacttagcccaaagaaataaatttaacaactaaggaaacaacaatactctttatggactaactgcttt	29	1	0.972603	9850	Cervidae	9869	Rangifer	species	9870	Rangifer tarandus	['Rangifer tarandus']		Rangifer tarandus	Cervidae	Reindeer	Terrestrial	Mammals		0	0	0	0	0	0	0	0	0	0	0	0	0	0	0	0	0	0	0	0	0	0	0	0	0	0	0	0	0	0	0
ttaactacttagcccaaagaaataaatttaacaactaaggaaacaacaatactctttatgggctaacaacttt	6123	1	0.986301	9850	Cervidae	9869	Rangifer	species	9870	Rangifer tarandus	['Rangifer tarandus']		Rangifer tarandus	Cervidae	Reindeer	Terrestrial	Mammals		0	0	0	0	0	0	0	0	0	0	0	0	0	0	0	0	0	0	0	0	0	0	0	0	0	0	0	0	0	0	0
ttaactacttagcccaaagaaataaatttaacaactaaggaaacaacaatactctttatgggctaacagct	15	3	0.972603	9850	Cervidae	9869	Rangifer	species	9870	Rangifer tarandus	['Rangifer tarandus']		Rangifer tarandus	Cervidae	Reindeer	Terrestrial	Mammals		0	0	0	0	0	0	0	0	0	0	0	0	0	0	0	0	0	0	0	0	0	0	0	0	0	0	0	0	0	0	0
ttaactacttagcccaaagaaataaatttaacaactaaggaaacaacaatactctttatgggctaacagcttt	27665	23	1	9850	Cervidae	9869	Rangifer	species	9870	Rangifer tarandus	['Rangifer tarandus']		Rangifer tarandus	Cervidae	Reindeer	Terrestrial	Mammals		0	0	0	0	0	0	0	0	0	0	0	0	0	0	0	0	0	0	0	0	0	0	0	0	0	0	0	0	0	0	0
ttaactacttagcccaaagaaataaatttaacaactaaggaaacaacaatactctttatgggctaacagtttt	276	1	0.986301	9850	Cervidae	9869	Rangifer	species	9870	Rangifer tarandus	['Rangifer tarandus']		Rangifer tarandus	Cervidae	Reindeer	Terrestrial	Mammals		0	0	0	0	0	0	0	0	0	0	0	0	0	0	0	0	0	0	0	0	0	0	0	0	0	0	0	0	0	0	0
ttaactacttagcccaaagaaataaatttaacaactaaggaaacaacaatactctttatgggttaacagtttt	423	1	0.972603	9850	Cervidae	9869	Rangifer	species	9870	Rangifer tarandus	['Rangifer tarandus']		Rangifer tarandus	Cervidae	Reindeer	Terrestrial	Mammals		0	0	0	0	0	0	0	0	0	0	0	0	0	0	0	0	0	0	0	0	0	0	0	0	0	0	0	0	0	0	0
ttaactacttagcccaaagaaataaatttaacaactaaggaaacaacaatgctctttatgggctaacagcttt	23	1	0.986301	9850	Cervidae	9869	Rangifer	species	9870	Rangifer tarandus	['Rangifer tarandus']		Rangifer tarandus	Cervidae	Reindeer	Terrestrial	Mammals		0	0	0	0	0	0	0	0	0	0	0	0	0	0	0	0	0	0	0	0	0	0	0	0	0	0	0	0	0	0	0
ttaactacttagcccaaagaaataaatttaacagctaaggaaacaacaatactctttatgggctaacagcttt	1298	2	0.986301	9850	Cervidae	9869	Rangifer	species	9870	Rangifer tarandus	['Rangifer tarandus']		Rangifer tarandus	Cervidae	Reindeer	Terrestrial	Mammals		0	0	0	0	0	0	0	0	0	0	0	0	0	0	0	0	0	0	0	0	0	0	0	0	0	0	0	0	0	0	0
ttaactacttagcccaaagaaataaatttaataactaaggaaacaacaatactctttatggactaacagcttt	12	1	0.986301	9850	Cervidae	9869	Rangifer	species	9870	Rangifer tarandus	['Rangifer tarandus']		Rangifer tarandus	Cervidae	Reindeer	Terrestrial	Mammals		0	0	0	0	0	0	0	0	0	0	0	0	0	0	0	0	0	0	0	0	0	0	0	0	0	0	0	0	0	0	0
ttaactacttagcccaaagaaataaatttaataactaaggaaacaacaatactctttatgggctaacagcttt	7970	10	1	9850	Cervidae	9869	Rangifer	species	9870	Rangifer tarandus	['Rangifer tarandus']		Rangifer tarandus	Cervidae	Reindeer	Terrestrial	Mammals		0	0	0	0	0	0	0	0	0	0	0	0	0	0	0	0	0	0	0	0	0	0	0	0	0	0	0	0	0	0	0
ttaactacttagcccaaagaaataaatttaataactaaggaaacaataatactctttatgggctaacagcttt	614	1	0.986301	9850	Cervidae	9869	Rangifer	species	9870	Rangifer tarandus	['Rangifer tarandus']		Rangifer tarandus	Cervidae	Reindeer	Terrestrial	Mammals		0	0	0	0	0	0	0	0	0	0	0	0	0	0	0	0	0	0	0	0	0	0	0	0	0	0	0	0	0	0	0
ttaactacttagcctaaagaaataaatttaataactaaggaaacaacaatactctttatgggctaacagcttt	25	1	0.986301	9850	Cervidae	9869	Rangifer	species	9870	Rangifer tarandus	['Rangifer tarandus']		Rangifer tarandus	Cervidae	Reindeer	Terrestrial	Mammals		0	0	0	0	0	0	0	0	0	0	0	0	0	0	0	0	0	0	0	0	0	0	0	0	0	0	0	0	0	0	0
ttaactacttagcttaaagaaataaatttaacaactaaggaaacaacaatactctttatgggctaacagcttt	43	1	0.972603	9850	Cervidae	9869	Rangifer	species	9870	Rangifer tarandus	['Rangifer tarandus']		Rangifer tarandus	Cervidae	Reindeer	Terrestrial	Mammals		0	0	0	0	0	0	0	0	0	0	0	0	0	0	0	0	0	0	0	0	0	0	0	0	0	0	0	0	0	0	0
ttaactatttagcccaaagaaataaatttaacaactaaggaaacaacaatactctttatgggctaacagcttt	3471	1	0.986301	9850	Cervidae	9869	Rangifer	species	9870	Rangifer tarandus	['Rangifer tarandus']		Rangifer tarandus	Cervidae	Reindeer	Terrestrial	Mammals		0	0	0	0	0	0	0	0	0	0	0	0	0	0	0	0	0	0	0	0	0	0	0	0	0	0	0	0	0	0	0
aaactcatcacgcacctctgtgcccccatatccttaaacacaagagatctgcgtgctagtttta	34	5	0.969697	8397	Ranidae	NA	NA	family	8397	Ranidae	[]		Rana temporaria	Ranidae	Common frog	Freshwater	Amphibians		0	0	0	0	0	0	0	0	0	0	0	0	0	0	0	0	0	0	0	0	0	0	0	0	0	0	0	0	0	0	0
ttaaactcatcacgcacctctgtgcccccatatccttaaacacaaaagatctgcgtgctagtttta	919	1	0.984848	8397	Ranidae	NA	NA	family	8397	Ranidae	['Rana temporaria']		Rana temporaria	Ranidae	Common frog	Freshwater	Amphibians		0	0	0	0	0	0	0	0	0	0	0	0	0	0	0	0	0	0	0	0	0	0	0	0	0	0	0	0	0	0	0
ttaaactcatcacgcacctctgtgcccccatatccttaaacacaagagatctgcgtgctaatttta	946	1	0.984848	8397	Ranidae	NA	NA	family	8397	Ranidae	['Rana temporaria']		Rana temporaria	Ranidae	Common frog	Freshwater	Amphibians		0	0	0	0	0	0	0	0	0	0	0	0	0	0	0	0	0	0	0	0	0	0	0	0	0	0	0	0	0	0	0
ttaaactcatcacgcacctctgtgcccccatatccttaaacacaagagatctgcgtgctagtttta	38118	20	1	8397	Ranidae	NA	NA	family	8397	Ranidae	[]		Rana temporaria	Ranidae	Common frog	Freshwater	Amphibians		0	0	0	0	0	0	0	0	0	0	0	0	0	0	0	0	0	0	0	0	0	0	0	0	0	0	0	0	0	0	0
ttaaactcatcacgcacctctgtgcccccatatccttaaatacaagagatctgcgtgctagtttta	992	1	0.984848	8397	Ranidae	NA	NA	family	8397	Ranidae	[]		Rana temporaria	Ranidae	Common frog	Freshwater	Amphibians		0	0	0	0	0	0	0	0	0	0	0	0	0	0	0	0	0	0	0	0	0	0	0	0	0	0	0	0	0	0	0
ttaaactcatcacgcacctctgtgccctcatatccttaaacacaagagatctgcgtgctagtttta	202	1	0.984848	8397	Ranidae	NA	NA	family	8397	Ranidae	[]		Rana temporaria	Ranidae	Common frog	Freshwater	Amphibians		0	0	0	0	0	0	0	0	0	0	0	0	0	0	0	0	0	0	0	0	0	0	0	0	0	0	0	0	0	0	0
ttaaactcatcacgcacctctgtgcctccatatccttaaacacaagagatctgcgtgctagtttta	209	1	0.984848	8397	Ranidae	NA	NA	family	8397	Ranidae	[]		Rana temporaria	Ranidae	Common frog	Freshwater	Amphibians		0	0	0	0	0	0	0	0	0	0	0	0	0	0	0	0	0	0	0	0	0	0	0	0	0	0	0	0	0	0	0
ttaaactcatcacgcacctttgtgcccccatatccttaaacacaagagatctgcgtgctagtttta	105	1	0.984848	8397	Ranidae	NA	NA	family	8397	Ranidae	['Rana temporaria']		Rana temporaria	Ranidae	Common frog	Freshwater	Amphibians		0	0	0	0	0	0	0	0	0	0	0	0	0	0	0	0	0	0	0	0	0	0	0	0	0	0	0	0	0	0	0
ttaaattcatcacgcacctctgtgcccccatatccttaaacacaagagatctgcgtgctagtttta	812	1	0.984848	8397	Ranidae	NA	NA	family	8397	Ranidae	['Rana temporaria']		Rana temporaria	Ranidae	Common frog	Freshwater	Amphibians		0	0	0	0	0	0	0	0	0	0	0	0	0	0	0	0	0	0	0	0	0	0	0	0	0	0	0	0	0	0	0
taaccataatcttcttcaacataaaaaagtattaaataccagggagattggtggttt	926	1	1	367923	Rathkeidae	367924	Rathkea	species	367925	Rathkea octopunctata	['Rathkea octopunctata']		Rathkea sp.	Rathkeidae	Marine hydrozoan	Marine	Hydrozoan		0	0	0	0	0	0	0	0	0	0	0	0	0	0	0	0	0	0	0	0	0	0	0	0	0	0	0	0	0	0	0
actggagacttatatggttctttaccaattaattgtgtagactatgtgggtaaaccctcgcgtatgccgggctgcagcacctacggtgccgtgccgcatggggttataatgaaaaaccactctttaattataaaaagaactaaaataatggaaaggtatatgtcagacagttt	17	1	0.988571	6050	Spongillidae	6054	Spongilla	species	6055	Spongilla lacustris	['Spongilla lacustris']		Spongilla sp.	Spongillidae	Freshwater sponge	Freshwater	Sponge		0	0	0	0	0	0	0	0	0	0	0	0	0	0	0	0	0	0	0	0	0	0	0	0	0	0	0	0	0	0	0
ttactggagacttatatggttctttaccaattaattgtgtagactatgtgggtaaaccctcgcgtatgccaggctgcagcacctacggtgccgtgccgcatggggttataatgaaaaaccactctttaattataaaaagaactaaaataatggaaaggtatatgtcagacagttt	1544	1	0.994286	6050	Spongillidae	6054	Spongilla	species	6055	Spongilla lacustris	['Spongilla lacustris']		Spongilla sp.	Spongillidae	Freshwater sponge	Freshwater	Sponge		0	0	0	0	0	0	0	0	0	0	0	0	0	0	0	0	0	0	0	0	0	0	0	0	0	0	0	0	0	0	0
ttactggagacttatatggttctttaccaattaattgtgtagactatgtgggtaaaccctcgcgtatgccgggctgcagcacctacggtgccgtgccacatggggttataatgaaaaaccactctttaattataaaaagaactaaaataatggaaaggtatatgtcagacagttt	1020	1	0.994286	6050	Spongillidae	6054	Spongilla	species	6055	Spongilla lacustris	['Spongilla lacustris']		Spongilla sp.	Spongillidae	Freshwater sponge	Freshwater	Sponge		0	0	0	0	0	0	0	0	0	0	0	0	0	0	0	0	0	0	0	0	0	0	0	0	0	0	0	0	0	0	0
ttactggagacttatatggttctttaccaattaattgtgtagactatgtgggtaaaccctcgcgtatgccgggctgcagcacctacggtgccgtgccgcatggggttataatgaaaaaccactctttaattataaaaagaactaaaataatggaaaggtatatgtcagacagttt	20182	2	1	6050	Spongillidae	6054	Spongilla	species	6055	Spongilla lacustris	['Spongilla lacustris']		Spongilla sp.	Spongillidae	Freshwater sponge	Freshwater	Sponge		0	0	0	0	0	0	0	0	0	0	0	0	0	0	0	0	0	0	0	0	0	0	0	0	0	0	0	0	0	0	0
ttactggagacttatatggttctttaccaattaattgtgtagactatgtgggtaaattctcgcgtatgccgggctgcagcacctacggtgccgtgccgcatggggttataatgaaaaaccactctttaattataaaaagaactaaaataatggaaaggtatatgtcagacagttt	2719	1	0.988571	6050	Spongillidae	6054	Spongilla	species	6055	Spongilla lacustris	['Spongilla lacustris']		Spongilla sp.	Spongillidae	Freshwater sponge	Freshwater	Sponge		0	0	0	0	0	0	0	0	0	0	0	0	0	0	0	0	0	0	0	0	0	0	0	0	0	0	0	0	0	0	0
ttactggagacttatatggttctttatcaattaattgtgtagactatgtgggtaaaccctcgcgtatgccgggctgcagcacctacggtgccgtgccgcatggggttataatgaaaaaccactctttaattataaaaagaactaaaataatggaaaggtatatgtcagacagttt	2852	1	0.994286	6050	Spongillidae	6054	Spongilla	species	6055	Spongilla lacustris	['Spongilla lacustris']		Spongilla sp.	Spongillidae	Freshwater sponge	Freshwater	Sponge		0	0	0	0	0	0	0	0	0	0	0	0	0	0	0	0	0	0	0	0	0	0	0	0	0	0	0	0	0	0	0
ttaattaactattccaaaagttaaacaattcaaccacaaagggataaaacataacttaacatggactagcaatttc	2159	1	1	9821	Suidae	9822	Sus	genus	9822	Sus	[]		Sus scrofa	Suidae	Domestic pig	Assumed_contaminant			0	0	0	0	0	0	0	0	0	0	0	0	0	0	0	0	0	0	0	0	0	0	0	0	0	0	0	0	0	0	0
ttattttcaaagtactacttcagtactctacaattc	199	1	1	2109251	Naididae	6385	Tubifex	species	188240	Tubifex smirnowi	['Tubifex smirnowi']		Tubifex smirnowi	Naididae	Sludge worm2	Freshwater	Sludge worms		0	0	0	0	0	0	0	0	0	0	0	0	0	0	0	0	0	0	0	0	0	0	0	0	0	0	0	0	0	0	0
ttacctaaacattacattataagtaattaaggattc	595	1	0.972222	2109251	Naididae	6385	Tubifex	species	6386	Tubifex tubifex	['Tubifex tubifex']		Tubifex tubifex	Naididae	Sludge worm1	Freshwater/Marine	Sludge worms		0	0	0	0	0	0	0	0	0	0	0	0	0	0	0	0	0	0	0	0	0	0	0	0	0	0	0	0	0	0	0
ttacctaaacattacattataagtaattaagggttc	2962	12	1	2109251	Naididae	6385	Tubifex	species	6386	Tubifex tubifex	['Tubifex tubifex']		Tubifex tubifex	Naididae	Sludge worm1	Freshwater/Marine	Sludge worms		0	0	0	0	0	0	0	0	0	0	0	0	0	0	0	0	0	0	0	0	0	0	0	0	0	0	0	0	0	0	0
ttacctaaacattacattataggtaattaagggttc	565	1	1	2109251	Naididae	6385	Tubifex	species	6386	Tubifex tubifex	['Tubifex tubifex']		Tubifex tubifex	Naididae	Sludge worm1	Freshwater/Marine	Sludge worms		0	0	0	0	0	0	0	0	0	0	0	0	0	0	0	0	0	0	0	0	0	0	0	0	0	0	0	0	0	0	0
ttacctaaacattacattatgagtaattaagggttc	37	1	0.972222	2109251	Naididae	6385	Tubifex	species	6386	Tubifex tubifex	['Tubifex tubifex']		Tubifex tubifex	Naididae	Sludge worm1	Freshwater/Marine	Sludge worms		0	0	0	0	0	0	0	0	0	0	0	0	0	0	0	0	0	0	0	0	0	0	0	0	0	0	0	0	0	0	0
ttacctataagccacataaacagtggttagcggttc	3940	4	1	2109251	Naididae	6385	Tubifex	species	6386	Tubifex tubifex	['Tubifex tubifex']		Tubifex tubifex	Naididae	Sludge worm1	Freshwater/Marine	Sludge worms		0	0	0	0	0	0	0	0	0	0	0	0	0	0	0	0	0	0	0	0	0	0	0	0	0	0	0	0	0	0	0
tcaaaatcagctgccaccccaaaacacatacacacccactgggttcactcacacgtaagccactggcatgcattttttc	445	3	0.974684	9183	Turdidae	NA	NA	family	9183	Turdidae	['Turdus merula', 'Turdus migratorius', 'Turdus philomelos', 'Hylocichla mustelina', 'Turdus torquatus', 'Turdus rufiventris']		Turdus sp.	Turdidae	Thrush	Terrestrial	Birds		0	0	0	0	0	0	0	0	0	0	0	0	0	0	0	0	0	0	0	0	0	0	0	0	0	0	0	0	0	0	0
tcaaaatcagctgccaccccaatatacacacacacccaccgggttcacttacacgtaaaccactggcatgcattttttc	25	1	0.962025	9183	Turdidae	NA	NA	family	9183	Turdidae	['Catharus guttatus', 'Turdus merula', 'Turdus migratorius', 'Turdus philomelos', 'Hylocichla mustelina', 'Turdus torquatus', 'Turdus rufiventris']		Turdus sp.	Turdidae	Thrush	Terrestrial	Birds		0	0	0	0	0	0	0	0	0	0	0	0	0	0	0	0	0	0	0	0	0	0	0	0	0	0	0	0	0	0	0
tcaaaatcagctgccaccccaatatacacacacacccaccgggtttacttacacgtaagccactggcatgcattttttc	12	1	0.962025	9183	Turdidae	NA	NA	family	9183	Turdidae	['Catharus guttatus', 'Turdus merula', 'Turdus migratorius', 'Turdus philomelos', 'Hylocichla mustelina', 'Turdus torquatus', 'Turdus rufiventris']		Turdus sp.	Turdidae	Thrush	Terrestrial	Birds		0	0	0	0	0	0	0	0	0	0	0	0	0	0	0	0	0	0	0	0	0	0	0	0	0	0	0	0	0	0	0
tgactccaaccttacatatattaatatttctatttaactatttaaaggagcgagttt	3394	2	0.964912	36119	Nephtyidae	36120	Nephtys	no rank	2628724	unclassified Nephtys	[]		Nephtys sp.	Nephtyidae	Marine polychaete2	Marine	Polychaete worms		0	0	0	0	0	0	0	0	0	0	0	0	0	0	0	0	0	0	0	0	0	0	0	0	0	0	0	0	0	0	0
ttaattaattagcccaaacttatgaactttaaaccccactgggaataacatactaccattgttatgggctaacaattta	2948	2	1	9608	Canidae	9625	Vulpes	species	9627	Vulpes vulpes	['Vulpes vulpes']		Vulpes vulpes	Canidae	Red fox	Terrestrial	Mammals		0	0	0	0	0	0	0	0	0	0	0	0	0	0	0	0	0	0	0	0	0	0	0	0	0	0	0	0	0	0	0
ttaattaattagcccaaacttatgaactttaaaccccactgggaataacatactaccattgttatgggctgacaattta	906	1	1	9608	Canidae	9625	Vulpes	species	9627	Vulpes vulpes	['Vulpes vulpes']		Vulpes vulpes	Canidae	Red fox	Terrestrial	Mammals		0	0	0	0	0	0	0	0	0	0	0	0	0	0	0	0	0	0	0	0	0	0	0	0	0	0	0	0	0	0	0
[truncated: 205 more columns]

## Sheet: S4
				Laboratory data							Quality control (QC) data											Bioinformatic pipeline data
		Composite	Modelled age			Input	Extraction	Extract from	PCR_lab		Successful		MTQ score		MAQ score		Sequence		Barcode length (bp)			Raw reads								Reads remaining after initial filtering								Reads that could not be identified								Reads retained (passing bioinformatic filtering)
EG_code	Lake	depth (cm)	(cal. yr BP)	DNA_code	Type	mass (g)	duplicate?	Rijal et al.?	status		PCRs		Mean	1-SD	Mean	1-SD	overlap		Mean	1-SD		Rep. 1	Rep. 2	Rep. 3	Rep. 4	Total	Mean	1-SD		Rep. 1	Rep. 2	Rep. 3	Rep. 4	Total	Mean	1-SD		Rep. 1	Rep. 2	Rep. 3	Rep. 4	Total	Mean	1-SD		Rep. 1	Rep. 2	Rep. 3	Rep. 4
EG10	Nordvivatnet, Mortensnes	0	0	EG10_C001	Extraction negative control			Y			3		0.15	0.210819	0.025	0.0790569	1		74			0	908	1735	3254	5897	1474.25	1381.97		0	882	1526	3091	5499	1374.75	1303.99		0	882	0	3091	3973	993.25	1459		0	0	1526	0
EG10	Nordvivatnet, Mortensnes	0	0	EG10_C002	Extraction negative control			Y			2		0.075	0.120761	0	0	0					2035	0	323	0	2358	589.5	975.622		1978	0	304	0	2282	570.5	949.214		1978	0	304	0	2282	570.5	949.214		0	0	0	0
EG10	Nordvivatnet, Mortensnes	0	0	EG10_C003	Extraction negative control			Y			2		0.175	0.168737	0	0	0					896	0	0	1277	2173	543.25	646.288		840	0	0	1152	1992	498	588.979		840	0	0	1152	1992	498	588.979		0	0	0	0
EG10	Nordvivatnet, Mortensnes	0	0	EG10_C004	Extraction negative control			Y			1		0.025	0.0790569	0	0	0					93	0	0	0	93	23.25	46.5		92	0	0	0	92	23	46		92	0	0	0	92	23	46		0	0	0	0
EG10	Nordvivatnet, Mortensnes	0	0	EG10_C005	aDNA lab PCR negative control			Y			2		0.125	0.131762	0	0	0					187	0	2550	0	2737	684.25	1246.95		170	0	2431	0	2601	650.25	1189.87		170	0	2431	0	2601	650.25	1189.87		0	0	0	0
EG10	Nordvivatnet, Mortensnes	0	0	EG10_C006	aDNA lab PCR negative control						1		0.075	0.120761	0.025	0.0790569	1		72			0	755	0	0	755	188.75	377.5		0	680	0	0	680	170	340		0	0	0	0	0	0	0		0	680	0	0
EG10	Nordvivatnet, Mortensnes	0	0	EG10_C007	post-PCR lab PCR negative control				PCR_LAB		1											0	0	40	0	40	10	20		0	0	0	0	0	0	0		0	0	0	0	0	0	0		0	0	0	0
EG10	Nordvivatnet, Mortensnes	0	0	EG10_C008	post-PCR lab PCR positive control				PCR_LAB		2											0	137	0	1764	1901	475.25	861.591		0	0	0	1697	1697	424.25	848.5		0	0	0	1697	1697	424.25	848.5		0	0	0	0
EG10	Nordvivatnet, Mortensnes	11.5	477	EG10_L012	Sediment sample	0.27		Y			3		0.575	0.237171	0.275	0.218899	1		63.875	18.5506		1153	0	11282	24746	37181	9295.25	11480		796	0	9304	19730	29830	7457.5	9201.7		699	0	8867	19269	28835	7208.75	8991.52		97	0	437	461
EG10	Nordvivatnet, Mortensnes	18.5	842	EG10_L019	Sediment sample	0.28		Y			3		0.55	0.229734	0.425	0.205818	2		63.6429	36.8523		21754	2674	37132	0	61560	15390	17433.3		19049	2268	30966	0	52283	13070.8	14646.1		11919	953	22623	0	35495	8873.75	10642.6		7130	1315	8343	0
EG10	Nordvivatnet, Mortensnes	21.5	1023	EG10_M015	Sediment sample	0.29		Y			4		0.725	0.34258	0.275	0.321671	1		60.5	18.9816		15106	1476	29690	6847	53119	13279.8	12292.8		13363	1264	25669	5790	46086	11521.5	10671		12209	1069	25658	5670	44606	11151.5	10696.7		1154	195	11	120
EG10	Nordvivatnet, Mortensnes	32.5	1687	EG10_L033	Sediment sample	0.26		Y			4		0.625	0.294628	0.275	0.141912	1		57.6667	21.6275		33127	11410	25656	7766	77959	19489.8	11926.5		28112	10240	23071	6355	67778	16944.5	10317.2		27385	5527	21613	5821	60346	15086.5	11121.8		727	4713	1458	534
EG10	Nordvivatnet, Mortensnes	38	1968	EG10_M022	Sediment sample	0.27		Y			4		0.875	0.212459	0.2	0.197203	0		67.8333	16.2778		42820	38380	12304	68138	161642	40410.5	22867.1		38464	27615	10630	59872	136581	34145.2	20624.6		38384	27615	10427	59390	135816	33954	20496.5		80	0	203	482
EG10	Nordvivatnet, Mortensnes	39.5	2046	EG10_L040	Sediment sample	0.3		Y			3		0.55	0.258199	0.1	0.129099	1		55.25	21.6545		1802	3815	6090	0	11707	2926.75	2622.09		1326	3218	5244	0	9788	2447	2284.89		1250	3218	4831	0	9299	2324.75	2132.19		76	0	413	0
EG10	Nordvivatnet, Mortensnes	46.5	2485	EG10_L047	Sediment sample	0.35		Y			4		0.6	0.316228	0.35	0.129099	2		63	18.6682		9440	30073	3287	7548	50348	12587	11938		7962	25669	2602	6626	42859	10714.8	10226.5		6314	25537	1954	4353	38158	9539.5	10813		1648	132	648	2273
EG10	Nordvivatnet, Mortensnes	53	2830	EG10_M030	Sediment sample	0.3		Y			3		0.525	0.248607	0.25	0.204124	1		64.625	17.9916		0	4656	50501	12459	67616	16904	22980.2		0	4063	42397	10913	57373	14343.2	19237		0	3516	41221	10312	55049	13762.2	18799.6		0	547	1176	601
EG10	Nordvivatnet, Mortensnes	53.5	2859	EG10_L054	Sediment sample	0.31		Y			2		0.425	0.120761	0.175	0.120761	0		63.7143	19.0938		22130	7794	0	0	29924	7481	10434.3		17949	6348	0	0	24297	6074.25	8463.21		17382	6211	0	0	23593	5898.25	8196.61		567	137	0	0
EG10	Nordvivatnet, Mortensnes	60.5	3204	EG10_L061	Sediment sample	0.3		Y			2		0.4	0.129099	0.125	0.212459	2		48.6667	21.0792		4302	1	4890	0	9193	2298.25	2664.05		3575	0	3737	0	7312	1828	2111.83		2724	0	3389	0	6113	1528.25	1785.43		851	0	348	0
EG10	Nordvivatnet, Mortensnes	65	3410	EG10_M038	Sediment sample	0.28		Y			4		0.6	0.376386	0.325	0.168737	3		60.9167	19.2517		37797	12159	69884	6821	126661	31665.2	28844.4		34094	11117	61760	5501	112472	28118	25612.9		19583	8190	60794	5177	93744	23436	25666.4		14511	2927	966	324
EG10	Nordvivatnet, Mortensnes	67.5	3573	EG10_L068	Sediment sample	0.28		Y			3		0.5	0.204124	0.2	0.158114	2		64	14.5373		28242	22030	0	57366	107638	26909.5	23645.3		22028	18300	0	44543	84871	21217.8	18288.7		18044	17896	0	44514	80454	20113.5	18340.6		3984	404	0	29
EG10	Nordvivatnet, Mortensnes	74.5	3948	EG10_L075	Sediment sample	0.25		Y			4		0.6	0.293447	0.35	0.174801	4		62.8571	17.7064		10628	3815	21744	2893	39080	9770	8696.13		9094	3413	18294	2382	33183	8295.75	7289.62		6467	1407	16546	1931	26351	6587.75	7016.81		2627	2006	1748	451
EG10	Nordvivatnet, Mortensnes	81.5	4305	EG10_L082	Sediment sample	0.26		Y			4		0.6	0.316228	0.275	0.141912	5		67.2222	12.6864		15287	24814	1817	7520	49438	12359.5	9970.79		13301	21550	1215	6182	42248	10562	8846.64		6892	12066	1215	4627	24800	6200	4553.88		6409	9484	0	1555
EG10	Nordvivatnet, Mortensnes	88.5	4798	EG10_L089	Sediment sample	0.31		Y			2		0.275	0.0790569	0.225	0.0790569	5		72	6.26498		0	7287	3996	0	11283	2820.75	3523.34		0	6310	3222	0	9532	2383	3026.69		0	2938	3086	0	6024	1506	1740.03		0	3372	136	0
EG10	Nordvivatnet, Mortensnes	102.5	5792	EG10_L103	Sediment sample	0.28		Y			4		0.575	0.373609	0.325	0.237171	4		61.2	17.8562		3234	813	4909	16214	25170	6292.5	6824.7		2503	626	4037	13352	20518	5129.5	5656.36		2443	566	3653	9788	16450	4112.5	3991.13		60	60	384	3564
EG10	Nordvivatnet, Mortensnes	112.5	6422	EG10_L111	Sediment sample	0.26		Y			4		0.75	0.288675	0.175	0.120761	1		56.1429	19.2131		30410	4463	25429	25272	85574	21393.5	11536.4		22440	3576	20787	19575	66378	16594.5	8758.08		19081	3360	20750	19575	62766	15691.5	8250.75		3359	216	37	0
EG10	Nordvivatnet, Mortensnes	118.5	6729	EG10_L117	Sediment sample	0.34		Y			3		0.525	0.299305	0.35	0.174801	6		63.4286	15.3107		3605	2891	4967	8	11471	2867.75	2091.98		3011	2531	4187	0	9729	2432.25	1764.43		1337	1624	2115	0	5076	1269	904.936		1674	907	2072	0
EG10	Nordvivatnet, Mortensnes	125.5	7194	EG10_L124	Sediment sample	0.3		Y			4		0.95	0.105409	0.375	0.270031	2		66.0625	13.0765		40007	21297	21283	3284	85871	21467.8	14993.5		33059	18750	15697	2619	70125	17531.2	12494.5		27907	8392	13454	2569	52322	13080.5	10838.8		5152	10358	2243	50
EG10	Nordvivatnet, Mortensnes	132.5	7731	EG10_L131	Sediment sample	0.27		Y			3		0.375	0.176777	0.15	0.129099	4		66.5	15.6045		35303	515	0	7614	43432	10858	16662.9		30261	490	0	7128	37879	9469.75	14236.9		11535	389	0	6209	18133	4533.25	5463.75		18726	101	0	919
EG10	Nordvivatnet, Mortensnes	139.5	8282	EG10_L138	Sediment sample	0.25		Y			3		0.275	0.248607	0.225	0.275126	5		71.8	3.27109		16	74	0	144	234	58.5	65.2661		11	67	0	129	207	51.75	59.2699		0	0	0	0	0	0	0		11	67	0	129
EG10	Nordvivatnet, Mortensnes	146.5	8704	EG10_L145	Sediment sample	0.29		Y			4		0.625	0.270031	0.2	0.158114	2		71.5714	5.02849		40155	10176	72020	18247	140598	35149.5	27651.8		33819	9247	61383	15059	119508	29877	23475.8		23523	5211	51028	14335	94097	23524.2	19801.3		10296	4036	10355	724
EG10	Nordvivatnet, Mortensnes	153.5	8970	EG10_L152	Sediment sample	0.29		Y			4		0.775	0.299305	0.075	0.120761	0		74.3333	1.1547		33675	40945	1919	56972	133511	33377.8	23120.6		27942	34126	1659	44760	108487	27121.8	18341.1		27262	34126	1659	44756	107803	26950.8	18332.9		680	0	0	4
EG10	Nordvivatnet, Mortensnes	157.5	9194	EG10_L154	Sediment sample	0.32		Y			2		0.375	0.131762	0.1	0.129099	1		64	18.6905		66199	0	0	20984	87183	21795.8	31211.2		61769	0	0	19043	80812	20203	29128.5		46432	0	0	18453	64885	16221.2	21938.8		15337	0	0	590
EG10	Nordvivatnet, Mortensnes	160.5	9415	EG10_L159	Sediment sample	0.27		Y			4		0.525	0.299305	0.2	0.105409	3		72.625	0.744024		37506	3214	18392	27085	86197	21549.2	14507.6		30536	2836	14212	23823	71407	17851.8	12045.3		29336	2506	14068	15614	61524	15381	10989.2		1200	330	144	8209
EG10	Nordvivatnet, Mortensnes	167.5	10228	EG10_L164	Sediment sample	0.32		Y			1		0.25	0	0.15	0.129099	5		174.667	0.816497		0	50847	0	0	50847	12711.8	25423.5		0	43239	0	0	43239	10809.8	21619.5		0	14918	0	0	14918	3729.5	7459		0	28321	0	0
EG10	Nordvivatnet, Mortensnes	174.5	10750	EG10_L173	Sediment sample	0.31		Y			4		0.475	0.299305	0.025	0.0790569	0		78			23111	10357	21503	15431	70402	17600.5	5852.92		15625	8700	18092	12044	54461	13615.2	4111.32		15613	8700	18092	12044	54449	13612.2	4109.37		12	0	0	0
EG10	Nordvivatnet, Mortensnes	182.5	11094	EG10_L181	Sediment sample	0.32		Y			3		0.575	0.237171	0.025	0.0790569	1		73			13540	0	3983	2778	20301	5075.25	5884.46		11196	0	3552	2202	16950	4237.5	4864.51		10273	0	3552	2202	16027	4006.75	4426.58		923	0	0	0
EG10	Nordvivatnet, Mortensnes	190.5	11421	EG10_L189	Sediment sample	0.28		Y			4		0.7	0.349603	0.05	0.105409	0		73	1.41421		9268	3259	10892	2970	26389	6597.25	4077.53		7779	2558	7711	2201	20249	5062.25	3101.32		7779	2558	7711	1889	19937	4984.25	3199.64		0	0	0	312
EG10	Nordvivatnet, Mortensnes	197.5	11714	EG10_L196	Sediment sample	0.31					4		0.75	0.288675	0.075	0.120761	1		75	3.60555		15907	7818	2781	6929	33435	8358.75	5490.11		14050	7362	2303	5461	29176	7294	4963.81		12083	7343	2303	5458	27187	6796.75	4091.82		1967	19	0	3
EG10	Nordvivatnet, Mortensnes	205.5	12003	EG10_L202	Sediment sample	0.34					0		0	0	0	0	0					0	0	1	0	1	0.25	0.5		0	0	0	0	0	0	0		0	0	0	0	0	0	0		0	0	0	0
EG10	Nordvivatnet, Mortensnes	210.5	12087	EG10_L209	Sediment sample	0.29					4		0.55	0.258199	0.025	0.0790569	1		57			1529	5005	6140	6260	18934	4733.5	2209.9		1196	4245	5094	5457	15992	3998	1935.81		1196	4245	4168	5457	15066	3766.5	1812.5		0	0	926	0
EG10	Nordvivatnet, Mortensnes	215.5	12163	EG10_L214	Sediment sample	0.29					3		0.325	0.168737	0.025	0.0790569	1		72			35985	1	9805	18196	63987	15996.8	15259.6		29525	0	8782	9175	47482	11870.5	12508.6		29525	0	1942	9175	40642	10160.5	13499.8		0	0	6840	0
EG10	Nordvivatnet, Mortensnes	221.5	12297	EG10_L220	Sediment sample	0.35					4		0.6	0.337474	0.25	0.311805	4		68.6667	0.816497		16050	4896	41010	16277	78233	19558.2	15256		12895	4188	17199	13394	47676	11919	5500.76		8791	477	13622	6831	29721	7430.25	5443.53		4104	3711	3577	6563
EG10	Nordvivatnet, Mortensnes	228.5	12458	EG10_L227	Sediment sample	0.27					4		0.475	0.299305	0.35	0.174801	6		70.1818	3.06001		42282	30065	2347	27153	101847	25461.8	16745.8		36577	10237	2084	22122	71020	17755	15004.9		2316	3786	84	1156	7342	1835.5	1587.95		34261	6451	2000	20966
EG10	Nordvivatnet, Mortensnes	235.5	12553	EG10_L234	Sediment sample	0.28					4		0.5	0.333333	0.275	0.299305	6		62.4286	14.0814		4688	12646	2075	28218	47627	11906.8	11766.9		4184	11530	1871	25062	42647	10661.8	10446		12	20	16	425	473	118.25	204.526		4172	11510	1855	24637
EG10	Nordvivatnet, Mortensnes	243.5	12555	EG10_L242	Sediment sample	0.28					4		0.375	0.212459	0.2	0.229734	3		68.8333	1.83485		13127	20384	3718	4640	41869	10467.2	7851.23		10824	17581	2895	1739	33039	8259.75	7410.84		5121	6066	1966	1739	14892	3723	2196.01		5703	11515	929	0
EG10	Nordvivatnet, Mortensnes	251.5	12556	EG10_L250	Sediment sample	0.35					4		0.275	0.0790569	0.3	0.105409	2		71.3636	5.50041		80131	35045	39657	2538	157371	39342.8	31816.3		65926	31070	31171	2131	130298	32574.5	26098.3		34025	31049	13884	1339	80297	20074.2	15323.2		31901	21	17287	792
EG10	Nordvivatnet, Mortensnes	260	12558	EG10_L259	Sediment sample	0.3					4		0.4	0.210819	0.325	0.168737	6		72	3.28165		28463	16128	2283	10308	57182	14295.5	11019.3		25130	14261	1743	9230	50364	12591	9814.8		5932	2147	719	626	9424	2356	2483.55		19198	12114	1024	8604
EG10	Nordvivatnet, Mortensnes	267	12559	EG10_L266	Sediment sample	0.29					4		0.25	0	0.1	0.129099	4		65	9.79796		918	184	737	7776	9615	2403.75	3595.08		784	112	217	6809	7922	1980.5	3232.5		68	112	54	3395	3629	907.25	1658.68		716	0	163	3414
EG10	Nordvivatnet, Mortensnes	277.5	12562	EG10_L277	Sediment sample	0.28					4		0.35	0.174801	0.3	0.158114	4		68.9	6.4713		34480	9378	19375	49526	112759	28189.8	17572.6		20855	8553	16771	38258	84437	21109.2	12525		6905	6291	1739	19555	34490	8622.5	7643.9		13950	2262	15032	18703
EG10	Nordvivatnet, Mortensnes	293.5	12566	EG10_L290	Sediment sample	0.34					2		0.3	0.105409	0.15	0.129099	4		82.1667	27.0364		0	0	188192	23850	212042	53010.5	90819.6		0	0	143849	21577	165426	41356.5	69081.3		0	0	1441	8489	9930	2482.5	4061.54		0	0	142408	13088
EG10	Nordvivatnet, Mortensnes	300.5	12606	EG10_L299	Sediment sample	0.28					4		0.275	0.0790569	0.3	0.105409	7		68.3	7.86059		15825	14699	23555	15866	69945	17486.2	4081.81		13951	13052	20699	13706	61408	15352	3584.81		6595	623	4326	6960	18504	4626	2911.96		7356	12429	16373	6746
EG10	Nordvivatnet, Mortensnes	305.5	12777	EG10_L301	Sediment sample	0.34					0		0	0	0	0	0					0	0	0	0	0	0	0		0	0	0	0	0	0	0		0	0	0	0	0	0	0		0	0	0	0
EG10	Nordvivatnet, Mortensnes	306.5	12809	EG10_L302	Sediment sample	0.34					3		0.275	0.0790569	0.2	0.158114	5		72.1429	1.67616		2232	8034	0	11009	21275	5318.75	5084.9		0	7324	0	9716	17040	4260	5015.02		0	772	0	2063	2835	708.75	973.421		0	6552	0	7653
EG10	Nordvivatnet, Mortensnes	308.5	12881	EG10_L304	Sediment sample	0.25					4		0.6	0.35746	0.05	0.158114	1		72			5872	16975	23233	5497	51577	12894.2	8709.64		5080	14291	18813	4317	42501	10625.2	7095.09		3946	14291	18662	4317	41216	10304	7348.94		1134	0	151	0
EG10	Nordvivatnet, Mortensnes	308.5	12881	EG10_L304a	Sediment sample	0.33	Y				2		0.35	0.129099	0.275	0.0790569	8		71.9333	3.53486		47977	60159	2	0	108138	27034.5	31609.3		44614	52955	0	0	97569	24392.2	28370.8		3213	0	0	0	3213	803.25	1606.5		41401	52955	0	0
EG10	Nordvivatnet, Mortensnes	0	0	EG13_C005a	aDNA lab PCR negative control						1		0.25	0	0.05	0.105409	2		71	1.41421		0	0	0	86033	86033	21508.2	43016.5		0	0	0	80403	80403	20100.8	40201.5		0	0	0	47278	47278	11819.5	23639		0	0	0	33125
EG10	Nordvivatnet, Mortensnes	0	0	EG13_C006a	aDNA lab PCR negative control						0		0	0	0	0	0					0	0	0	0	0	0	0		0	0	0	0	0	0	0		0	0	0	0	0	0	0		0	0	0	0
EG10	Nordvivatnet, Mortensnes	0	0	EG13_C007a	post-PCR lab PCR negative control				PCR_LAB		2								73.0667	4.69752		24475	0	32	0	24507	6126.75	12232.2		21405	0	12	0	21417	5354.25	10700.5		132	0	12	0	144	36	64.2495		21273	0	0	0
EG10	Nordvivatnet, Mortensnes	0	0	EG13_C008a	post-PCR lab PCR positive control				PCR_LAB		1											0	0	85813	0	85813	21453.2	42906.5		0	0	83081	0	83081	20770.2	41540.5		0	0	83081	0	83081	20770.2	41540.5		0	0	0	0
[truncated: 18 more columns]

## Sheet: S5
Core section	Composite depth (cm)	Modelled age (calibrated years before present)				XRF data												Magnetic susceptibility
		Median	Minimum	Maximum		Al_Area	Si_Area	P_Area	S_Area	Cl_Area	K_Area	Ca_Area	Ti_Area	Cr_Area	Mn_Area	Fe_Area	Rh_Area	SI x 10^-5
EG10c	3	81	5	262														-0.4
EG10c	4	109	6	350														-0.2
EG10c	5	135	8	437														0.3
EG10c	6	193	35	455														0.6
EG10c	7	253	52	481														-0.1
EG10c	8	316	68	515														0
EG10c	9	370	82	555														2.1
EG10c	10	416	96	615														5.2
EG10c	11	457	205	620														8.4
EG10c	12	498	308	626														10.2
EG10c	13	535	407	634														10.7
EG10c	14	577	494	646														7.3
EG10c	15	626	552	684														9.3
EG10c	16	686	577	792														6.9
EG10c	17	746	589	934														9.8
EG10c	18	810	598	1091														6.6
EG10c	19	872	608	1249		149	1072	20	446	-5966	-131	1150	2687	878	2115	15816	63984	0.7
EG10c	19.5	903	613	1328		100	927	34	295	-3968	-390	1132	2755	550	2191	27325	66721
EG10c	20	933	618	1405		184	1788	37	387	-904	2442	2134	4518	1095	2593	69954	68354	-1.2
EG10c	20.5	963	664	1411		867	7805	83	895	3701	12550	3901	7890	769	4628	144921	68934
EG10c	21	995	686	1418		1071	11394	160	826	4485	17761	5737	10156	906	4119	201742	71347	4.4
EG10c	21.5	1023	706	1422		901	8903	151	945	3300	15764	5577	9628	1008	6134	199613	73472
EG10c	22	1059	723	1427		1283	11760	135	1128	6538	20743	6813	11846	984	8889	241935	75491	4.5
EG10c	22.5	1095	736	1435		677	7112	-34	835	4974	12172	4230	8375	847	5129	176296	80949
EG10c	23	1135	752	1441		504	6913	35	860	4595	13495	5563	8959	1089	3514	230317	80264	7.4
EG10c	23.5	1172	765	1451		388	4655	148	859	8040	9257	4524	7302	831	2524	329717	83333
EG10c	24	1207	775	1466		739	10216	139	1153	6333	21964	6607	13114	1126	7165	269653	77907	11.3
EG10c	24.5	1240	783	1486		1248	13822	372	1317	5894	24120	7166	13348	1545	7498	297131	78891
EG10c	25	1272	792	1516		1096	10452	78	964	4792	19359	5346	11984	841	4670	227847	75742	12
EG10c	25.5	1299	878	1522		1052	10616	17	1038	6932	20582	5454	12502	1260	4661	237840	83507
EG10c	26	1328	967	1528		1254	14237	40	1071	6031	25770	7423	14152	1150	4079	232749	80883	8.8
EG10c	26.5	1357	1056	1533		942	11718	-27	922	6539	24089	6676	14208	1440	5053	219640	80257
EG10c	27	1385	1141	1541		1009	11201	160	1751	8543	22979	6384	13063	1174	4878	206427	78017	8.9
EG10c	27.5	1410	1223	1548		1088	11533	-12	1536	8878	20549	6480	12149	1218	5576	196160	78348
EG10c	28	1437	1301	1560		335	4726	93	1029	6449	10356	4578	8034	751	2437	242164	80564	9.5
EG10c	28.5	1465	1368	1576		573	7532	118	1077	6783	18844	5885	11695	763	6755	245444	75101
EG10c	29	1495	1411	1613		644	7093	137	887	5158	15673	5192	10624	1174	5198	212522	76365	8.3
EG10c	29.5	1529	1431	1662		828	9060	155	1047	7095	18398	5410	11945	1414	5869	241161	78175
EG10c	30	1560	1441	1737		654	8193	37	806	6772	18351	5059	11951	1518	5186	211193	84940	10.7
EG10c	30.5	1589	1461	1763		923	9889	310	1341	11093	21215	8514	12243	984	4599	238185	84715
EG10c	31	1616	1474	1803		1001	10658	161	1386	7238	21287	6349	13540	1075	5168	276666	84209	8.5
EG10c	31.5	1640	1482	1856		750	8823	494	920	6508	18646	5530	11356	1555	5575	320497	85211
EG10c	32	1664	1489	1913		1459	16361	57	2618	7558	30107	7865	15739	1100	4945	247700	82404	9.8
EG10c	32.5	1687	1496	1984		943	11372	59	1490	6549	22180	6027	13485	1229	3586	232423	85623
EG10c	33	1709	1501	2050		542	6025	54	1015	5587	11056	4252	8292	885	2416	326045	84427	8
EG10c	33.5	1729	1505	2117		442	3847	66	922	6827	8086	3490	7844	1523	2231	312529	86036
EG10c	34	1749	1513	2187		423	6270	197	1067	7733	18465	5586	12201	1319	10388	303508	84294	13.3
EG10c	34.5	1768	1516	2262		476	6792	19	1160	7192	20190	6212	13260	1709	10754	272061	86885
EG10c	35	1789	1521	2332		452	4136	7	729	5775	12456	4311	10375	799	7703	245630	83291	12.1
EG10c	35.5	1819	1546	2346		307	5249	684	616	7657	15608	5351	11774	757	21946	349564	86206
EG10c	36	1849	1565	2358		585	8181	63	903	7182	24699	6815	15292	1549	18312	269736	82669	10.7
EG10c	36.5	1878	1577	2372		241	3804	85	988	7535	18228	5756	13918	850	11043	243305	85267
EG10c	37	1910	1585	2394		476	6329	96	863	5816	21270	5999	15101	1177	12276	255965	85035	11.5
EG10c	37.5	1941	1598	2423		818	9686	136	1107	5267	23953	6823	14979	1022	11282	249082	84755
EG10c	38	1968	1607	2458		837	9705	73	1384	6136	21940	6873	13269	1027	18192	240137	82706	11.6
EG10c	38.5	1996	1615	2502		658	6217	35	873	4267	17675	5210	13225	824	16073	222020	80648
EG10c	39	2021	1621	2551		545	6279	-9	578	3802	15649	5085	11840	654	21318	229337	82095	12.6
EG10c	39.5	2046	1627	2596		443	4363	3	640	5651	11156	4663	11290	1277	17203	239707	85381
EG10c	40	2073	1632	2651		323	4382	106	989	6128	13893	4889	11621	876	18897	224716	85906	11.7
EG10c	40.5	2104	1670	2664		470	4453	6	4480	6710	15895	6429	12898	1096	27747	234182	84505
EG10c	41	2139	1698	2682		253	3715	56	786	7140	12314	4526	11977	845	23466	249428	86055	14.6
EG10c	41.5	2178	1722	2702		853	9295	133	1063	5772	21544	6340	14416	1116	20558	248410	80899
EG10c	42	2215	1743	2719		709	8367	30	836	4973	20177	5620	14135	1056	7856	237512	81383	16
EG10c	42.5	2253	1762	2741		638	6576	75	773	5434	19179	5738	13687	1157	6755	249834	82084
EG10c	43	2288	1776	2766		565	5947	-1	759	5003	16501	5647	12862	1079	3038	233905	83220	12.7
EG10c	43.5	2320	1788	2789		511	6194	-35	547	4107	16570	5117	12349	1080	4124	240934	85968
EG10c	44	2347	1798	2822		807	7889	31	619	5204	18118	5451	12585	1561	4323	238318	84649	12.8
EG10c	44.5	2377	1808	2861		649	7544	-9	1215	4572	17833	5398	12468	1130	2837	236836	84655
EG10c	45	2407	1820	2912		687	6637	61	659	5091	17650	4654	12983	1063	3027	235634	83951	13
EG10c	45.5	2432	1849	2920		608	4822	-25	382	5482	12030	3471	10791	1479	3152	209700	85361
EG10c	46	2458	1885	2925		506	3472	-23	155	4587	10918	3796	10117	770	2323	204659	84630	13
EG10c	46.5	2485	1915	2930		251	2788	4	592	4335	11863	3791	10783	1434	3607	212796	84132
EG10c	47	2510	1940	2940		334	4474	-19	479	4649	16653	4565	12686	1674	4432	223645	81915	13.8
EG10c	47.5	2537	1964	2950		566	4924	3	549	5813	14957	4552	11515	728	1337	226568	80999
EG10c	48	2564	1984	2963		317	3221	21	768	6179	10734	3730	9902	1471	2068	246493	81883	10.7
EG10c	48.5	2592	2001	2974		438	4379	-5	645	3582	11639	3924	10199	1101	2078	251919	80484
EG10c	49	2620	2019	2992		372	4107	-49	534	4507	11382	4043	9571	1029	2071	229054	82970	9.8
EG10c	49.5	2642	2027	3013		346	3678	5	680	5360	10096	3792	9203	1035	2074	205802	81785
EG10c	50	2665	2035	3038		416	3767	78	697	4705	10430	4472	9823	1201	2981	197523	85788	10.1
EG10c	50.5	2691	2120	3043		526	6094	52	713	5901	18381	4991	12565	1196	1988	236424	85712
EG10c	51	2717	2205	3049		533	6258	-35	863	5191	17335	5245	12646	1291	3039	234655	85454	13.7
EG10c	51.5	2743	2286	3055		256	2010	-7	718	6652	6880	3292	8194	1207	986	211016	87917
EG10c	52	2772	2354	3061		289	2737	37	638	7352	9850	3788	9925	1255	2758	233177	86669	11.2
EG10c	52.5	2800	2421	3067		182	2842	-9	514	7568	12379	3772	11863	1247	2047	241576	86346
EG10c	53	2830	2476	3074		333	3402	-27	465	5915	14499	4016	11719	1469	1480	236010	86414	13
EG10c	53.5	2859	2523	3086		244	2596	-2	863	4946	9666	3540	9698	1318	1398	225966	86149
EG10c	54	2892	2556	3103		135	1433	79	490	3851	2796	2334	5875	729	1311	189550	89272	9.4
EG10c	54.5	2924	2584	3123		125	1234	15	648	8034	4717	2708	7661	1324	1434	190977	86514
EG10c	55	2954	2603	3149		200	2201	45	629	6101	8388	3657	9874	1085	1622	217884	89320	9.4
EG10c	55.5	2974	2690	3159		169	1871	69	564	6318	10416	3769	11074	1041	1619	228156	88854
EG10c	56	2995	2769	3167		208	3342	-7	727	6887	14852	4000	12646	1397	2721	240363	86292	9.5
EG10c	56.5	3015	2844	3177		193	1573	-14	519	7525	8217	3412	8875	1119	1866	237215	89209
EG10c	57	3039	2903	3188		207	830	5	627	6480	3469	3140	7131	652	1318	227496	91637	13.5
EG10c	57.5	3065	2935	3208		159	1977	65	558	7007	8423	3434	8688	1732	2383	273958	86682
EG10c	58	3091	2951	3247		242	1472	-1	617	5293	5167	2736	7718	900	1857	235751	87724	12.4
EG10c	58.5	3115	2964	3304		184	2201	10	544	5808	4385	2396	6324	681	1579	215164	85194
EG10c	59	3137	2974	3378		167	1765	47	598	7908	4292	2598	6671	916	1086	225000	84668	10.7
EG10c	59.5	3157	2983	3456		199	2209	14	850	6081	6571	3090	8387	1334	1989	228321	86130
EG10c	60	3178	2991	3548		332	3410	3	877	5457	9640	3645	9342	1022	1608	258490	88593	13
EG10c	60.5	3204	3013	3566		643	6714	18	1163	6153	16822	4611	12064	1544	1926	271906	84740
EG10c	61	3230	3025	3590		564	6277	17	658	6338	15602	4319	11286	974	2803	269591	84121	11.4
EG10c	61.5	3257	3036	3619		787	8677	-19	1146	6471	18971	4670	11987	1523	2111	302847	79998
EG10c	62	3279	3046	3652		492	6506	-6	1261	9298	17145	5151	11076	739	2243	294353	79423	8.7
EG10c	62.5	3302	3056	3682		699	8998	-37	796	6781	23851	5918	14901	1145	2401	267482	79232
EG10c	63	3326	3062	3735		532	6022	69	941	5885	16484	4913	11862	1142	1522	265449	85951	11.3
EG10c	63.5	3347	3069	3786		574	5988	19	788	6948	18965	5166	13927	1165	1703	264586	85033
EG10c	64	3369	3074	3850		306	5228	55	1284	7130	19769	5289	14418	1631	2374	270795	85458	12.4
EG10c	64.5	3390	3080	3906		267	2899	-3	1046	6154	12465	4357	10808	916	1572	284349	85240
EG10c	65	3410	3086	3975		229	1856	29	916	7893	9735	3250	9534	972	1583	240984	85275	12.5
EG10c	65.5	3439	3110	3989		279	2554	15	1237	7756	9623	3093	8874	1125	381	287885	84658
EG10c	66	3470	3126	4011		311	4116	-12	890	5201	12901	3820	11174	1412	2090	238454	81189	10.4
EG10c	66.5	3503	3137	4027		489	7255	13	1040	6934	25359	5723	16385	1873	2286	269752	81727
EG10c	67	3538	3151	4043		646	7278	12	941	6555	25261	5791	15771	1154	2090	273955	80611	14.3
EG10c	67.5	3573	3162	4059		360	6040	60	1604	6450	17253	4612	12654	1407	1852	307795	82441
EG10c	68	3607	3168	4083		293	4573	39	1366	6305	16430	4880	12576	1003	1773	297798	83946	12.9
EG10c	68.5	3640	3178	4102		219	3227	-38	1399	8651	11249	4566	10795	1530	2160	271063	84185
EG10c	69	3671	3183	4138		429	4089	-17	1133	5184	16572	5048	12385	895	1234	272334	84292	14.4
EG10c	69.5	3703	3189	4170		317	5257	-8	1610	6740	19284	5466	13098	1143	2442	296571	82730
EG10c	70	3732	3194	4216		519	4830	-6	1461	5610	17430	5225	12757	862	2336	269489	83291	14.1
EG10c	70.5	3756	3228	4223		298	4303	-22	1631	5692	12893	4375	10678	1391	2076	270132	85286
EG10c	71	3776	3246	4231		126	1572	32	1434	7441	6564	2809	8520	724	785	261321	87880	12.2
EG10c	71.5	3799	3264	4240		198	2495	14	1275	6692	12867	4779	12100	1478	1662	250827	85421
EG10c	72	3820	3288	4250		304	2798	-26	1971	7445	15668	4763	13104	1294	2251	249007	84572	10.7
EG10c	72.5	3846	3298	4261		346	2971	27	1650	6010	12972	4868	11680	1527	1676	253808	86532
EG10c	73	3872	3307	4275		119	1571	-1	1000	8731	3125	2529	6874	884	1497	205865	91445	14.4
EG10c	73.5	3898	3321	4291		201	1453	-18	1016	3021	3361	2693	6332	588	2186	173166	83687
EG10c	74	3923	3332	4307		243	2501	-22	1135	3790	6805	3574	7344	847	1571	195410	80219	13.3
EG10c	74.5	3948	3339	4325		442	4783	31	1254	6016	17270	4751	12924	908	1920	279211	82771
EG10c	75	3971	3348	4356		708	7395	-26	1089	7150	24323	5861	14789	1221	2667	291788	81478	12
EG10c	75.5	3993	3403	4360		351	4644	36	1556	6941	17392	5323	11873	936	1804	337026	83026
EG10c	76	4016	3450	4365		162	3015	-13	658	5242	11328	3929	9579	1040	2373	307907	85403	13
EG10c	76.5	4038	3481	4370		427	5712	31	912	7083	20220	5406	13887	1276	1983	290386	83746
EG10c	77	4064	3503	4377		252	2787	0	1369	6117	8987	3905	8938	660	2102	243625	85500	12.2
EG10c	77.5	4091	3529	4381		280	3990	56	1175	6970	14921	4895	12417	1331	1918	278113	83671
EG10c	78	4115	3542	4387		425	4905	11	948	6727	15450	5091	11274	1154	1798	298719	83127	11.4
EG10c	78.5	4142	3553	4399		415	4417	30	1023	6537	15901	4251	11221	821	1928	331881	81331
EG10c	79	4171	3568	4410		240	3058	-13	866	7371	12772	4117	10662	1013	2478	273924	82295	10.9
EG10c	79.5	4200	3586	4425		307	3234	4	954	6063	7982	3168	8636	1392	1135	251756	82880
EG10c	80	4225	3594	4447		325	4802	55	905	8300	17442	4862	11907	1409	994	297639	80515	11.6
EG10c	80.5	4251	3720	4453		617	6709	52	1121	6179	22824	5917	14732	1393	2614	281743	79596
EG10c	81	4278	3852	4458		511	6529	-2	1192	6238	18833	5483	12031	1027	2376	308741	78996	14.7
EG10c	81.5	4305	3996	4465		524	6615	147	1279	6274	15774	4855	10283	939	1624	391407	80652
EG10c	82	4335	4115	4474		508	4813	57	1174	7166	13416	4085	10683	1497	1773	301197	84975	12.6
EG10c	82.5	4370	4204	4485		328	3984	60	1107	7994	11777	4190	9642	1093	1725	271766	82973
EG10c	83	4408	4240	4527		397	4379	-22	1086	5387	16415	4929	11837	1058	1582	233527	79704	13
EG10c	83.5	4441	4256	4638		710	7852	24	1199	5016	19465	5243	12676	939	1428	240995	72286
EG10c	84	4468	4270	4766		514	5687	103	1012	5046	12734	3654	9560	1007	1584	298176	75282	12
EG10c	84.5	4492	4283	4910		573	6592	40	1218	3712	13270	4432	9901	1131	2118	313202	78591
EG10c	85	4516	4293	5056		357	5017	-9	982	4824	13981	4455	11061	1058	972	299216	80535	11
EG10c	85.5	4560	4333	5072		358	5076	125	1224	4426	13559	3758	10244	866	1840	308918	81632
EG10c	86	4605	4355	5092		715	7119	112	1153	5551	15656	4141	10324	1104	2235	304066	75493	14.3
EG10c	86.5	4649	4374	5108		783	8373	53	1142	5206	15105	4690	10822	947	2088	271543	74615
EG10c	87	4688	4389	5140		750	7581	131	1580	6234	17675	4234	12113	1121	1842	280792	79433	12.1
EG10c	87.5	4726	4401	5191		732	8105	207	1361	6055	17187	4336	11477	1331	2477	317527	78764
EG10c	88	4762	4414	5252		624	7706	82	1346	5767	16497	4523	11050	894	2411	303521	78358	13.7
EG10c	88.5	4798	4427	5346		646	7723	33	1255	5509	16367	4866	10612	919	1416	303929	75048
EG10c	89	4832	4436	5450		608	7407	-6	1427	5170	20031	5196	12702	1427	2853	287050	72773	13.7
EG10c	89.5	4869	4443	5557		569	5689	16	1150	5295	13435	4154	9997	1224	1890	244443	76346
EG10c	90	4903	4450	5659		521	6086	128	1061	4379	13099	4120	9006	1030	1989	250435	74955	12.3
EG10c	90.5	4936	4481	5675		542	5784	-10	1194	5236	14405	4994	10163	1083	1544	275821	75798
EG10c	91	4971	4510	5695		579	4822	140	1349	5294	10436	3962	8428	1108	2100	325209	76029	13.7
EG10c	91.5	5008	4535	5723		573	7305	16	1133	6708	14226	4143	10107	971	1384	305079	78724
EG10c	92	5043	4554	5748		580	5222	70	1148	4655	12231	4337	9653	1200	2527	279564	78814	12.2
EG10c	92.5	5081	4568	5775		315	5293	55	930	5473	11600	3947	9074	1093	1791	289315	77293
EG10c	93	5115	4581	5800		405	6402	76	1319	4360	14748	4397	10428	1219	3363	279803	78272	12.2
EG10c	93.5	5148	4594	5829		543	6368	-1	1324	5771	15700	4773	11042	805	1467	277930	76479
EG10c	94	5184	4604	5861		418	6549	-7	1348	4185	14214	4230	10142	1369	2900	272823	77649	12.5
EG10c	94.5	5213	4611	5896		629	6615	140	919	4313	14105	4639	9752	1304	2179	267110	77230
EG10c	95	5241	4622	5935		650	6593	102	982	5113	13972	4369	9573	1297	1623	278701	72751	-498.7
EG10c	95.5	5277	4676	5950		748	7232	15	1098	4521	15106	4474	10041	990	2122	248390	73904
EG10c	96	5313	4718	5962		464	4771	39	1092	4796	11418	3676	8453	1110	2789	252152	77069	10.8
EG10c	96.5	5349	4752	5973		418	3828	140	1140	5894	8333	3568	7643	1379	2097	215466	81159
EG10c	97	5388	4787	5982		664	5244	35	881	4204	11542	4454	9503	1086	2222	247276	80455	12.2
EG10c	97.5	5426	4818	5996		417	5130	37	939	6098	11184	3831	8539	1522	3209	245574	84720
EG10c	98	5465	4839	6007		463	5503	172	2262	13545	13649	5718	8840	669	1815	252911	77664	12
EG10c	98.5	5508	4858	6022		743	7932	98	2329	14980	17408	5619	10098	1088	3051	276676	78124
EG10c	99	5547	4882	6045		658	8082	24	1124	4902	14460	5035	9363	1222	2137	273315	78275	11.7
EG10c	99.5	5583	4895	6071		1188	11481	133	1511	3632	17334	5108	10460	740	3244	328526	76152
EG10c	100	5620	4921	6108		1211	12482	167	1757	4314	17626	4457	9595	505	2613	267391	66693	14.2
EG10c	100.5	5652	5008	6114		1477	13335	146	2398	4460	20309	5773	10758	1340	2753	299708	66889
EG10c	101	5690	5098	6119		1509	14147	123	2377	5293	18762	5586	9998	1058	2581	272830	68084	10.2
EG10c	101.5	5723	5184	6128		1376	14306	81	1959	6013	21787	5887	11900	1331	2366	300354	66912
EG10c	102	5758	5254	6135		1376	15314	224	2028	6061	25869	7198	13445	1054	3767	330437	69052	10.2
EG10c	102.5	5792	5312	6146		1297	15417	136	1896	4639	24275	6578	11991	1278	2987	272950	65280
EG10b/c	103	5829	5360	6154		581	5520	-52	968	-11	9085	5723	10994	1246	1218	91757	64642	5.3
EG10b	103.5	5867	5395	6167		828	8203	-110	1537	967	4426	44620	24015	881	2920	30430	52016
EG10b	104	5908	5423	6185		649	6851	-29	951	-215	9314	2754	6398	515	1989	96673	57210	-0.2
EG10b	104.5	5951	5449	6207		1886	19869	-19	1765	2899	26732	7143	12456	987	1866	197067	58277
EG10b	105	5989	5474	6248		1807	17505	55	1661	3196	24051	6242	11239	1213	1723	217759	59251	7.7
EG10b	105.5	6015	5578	6252		1906	17921	-16	1777	4441	28149	6757	12903	1494	1347	206534	58304
EG10b	106	6041	5682	6256		1538	16215	-38	1619	3761	26632	6704	12751	1156	1634	211974	59542	12.2
EG10b	106.5	6068	5781	6260		1141	11608	87	1486	4480	19612	4953	10628	1043	1073	253510	60882
EG10b	107	6095	5874	6269		1278	12865	-10	1424	4223	23757	5719	11813	1272	2312	254163	61616	10
EG10b	107.5	6127	5963	6278		776	9125	29	1294	5068	19536	5088	11239	1530	2013	234488	63433
EG10b	108	6162	6027	6304		1061	11134	7	1339	4258	20432	5450	10792	1228	2731	234232	65587	13.2
EG10b	108.5	6199	6061	6340		1042	11870	24	1219	4069	23729	5663	12096	1413	2563	230818	65520
EG10b	109	6233	6079	6414		945	11596	-28	1350	4267	23047	6024	12420	747	2643	234638	66445	11.7
EG10b	109.5	6265	6096	6501		1395	12629	-12	1189	4864	24830	5385	13295	1329	1648	234477	65781
EG10b	110	6291	6102	6596		850	8731	18	908	4924	17911	4687	10676	1129	1794	283432	68515	11
EG10b	110.5	6316	6130	6609		809	8107	387	1051	4791	16400	4131	10051	1044	1592	342923	71042
EG10b	111	6343	6147	6626		816	8510	39	1013	4141	18028	4748	11428	1375	1670	306733	74062	12.8
EG10b	111.5	6370	6163	6639		1265	13197	15	1331	5368	26448	6558	14045	1424	1826	288814	71659
EG10b	112	6396	6175	6659		1223	13777	112	1473	5861	28776	6722	15176	994	2334	304127	72668	9.8
EG10b	112.5	6422	6186	6681		1317	14806	176	1564	6978	30040	6612	15226	1471	1722	337339	72471
EG10b	113	6449	6197	6713		1225	14792	60	1217	5364	27218	6776	14651	1532	2734	408820	73642	8.9
EG10b	113.5	6475	6205	6742		986	11063	-11	871	5032	23795	6214	13718	837	1421	328512	75254
EG10b	114	6498	6212	6783		1085	12231	48	1252	5803	29136	6058	15666	1142	2170	308759	73348	13
EG10b	114.5	6521	6218	6832		1636	17965	4	1736	6062	31242	7367	15261	1108	1176	302317	72846
EG10b	115	6542	6226	6884		1793	18252	-19	1444	5751	32977	7100	15948	1662	3221	319680	73034	12.4
EG10b	115.5	6568	6281	6893		1932	19880	16	1702	5338	34450	7547	17257	1573	2376	307230	74675
EG10b	116	6593	6328	6899		2144	23544	5	1408	6091	40420	8465	18833	1087	2146	311507	75565	11.7
EG10b	116.5	6618	6368	6905		2688	26820	9	1385	5484	43929	8674	19889	1626	3419	302154	75312
EG10b	117	6644	6404	6912		2286	22711	-19	1505	6027	36249	7999	17726	1205	2045	286210	73488	14
EG10b	117.5	6671	6433	6920		1884	19035	45	1139	5066	30008	7328	15335	896	1796	307922	77144
EG10b	118	6699	6458	6928		2062	21430	85	1383	5542	35220	7686	16568	1197	1974	304395	76204	9.4
EG10b	118.5	6729	6483	6941		2444	25215	27	1348	6064	42047	9535	18887	1842	3199	300080	76628
EG10b	119	6759	6501	6958		2722	28264	208	1668	6553	41954	9852	18748	1283	2300	326589	76278	12.6
EG10b	119.5	6790	6521	6979		2248	23098	90	1759	5987	34971	9276	16183	962	2056	316417	77006
EG10b	120	6817	6539	7016		1949	21779	61	1577	6206	33204	8008	15462	1590	2812	322984	77970	11.9
EG10b	120.5	6848	6642	7029		1700	19640	5	1473	6479	34462	8331	16457	1190	3268	310774	79786
EG10b	121	6883	6733	7045		1917	19443	112	1131	6257	33499	8530	16738	1269	2695	302003	79482	13.8
EG10b	121.5	6924	6788	7080		1750	20216	131	1317	6536	33950	9103	16848	1615	2092	294637	78384
EG10b	122	6964	6813	7136		1489	18055	173	1296	6039	30565	8589	15573	913	2614	323951	79053	14.7
EG10b	122.5	7000	6830	7233		2221	21227	43	1556	6243	35393	8729	16662	1080	2556	305040	79762
EG10b	123	7033	6842	7345		2697	24696	21	1655	6801	40479	8977	18302	1240	2817	300202	77565	12.1
EG10b	123.5	7064	6854	7455		2199	23814	97	1476	6158	38665	9584	17571	970	3026	291577	78932
EG10b	124	7094	6864	7576		2124	22871	31	1585	6018	35700	8873	16782	1233	2700	326141	77271	12.1
EG10b	124.5	7126	6870	7696		2110	23512	13	1725	6006	34003	9206	15853	1610	3084	317563	76078
EG10b	125	7158	6875	7809		2345	24445	196	1728	5857	35939	9144	16593	1174	2546	302845	74976	12.2
EG10b	125.5	7194	6914	7836		2377	24061	202	1842	6864	34922	8961	16640	1481	2719	284046	75282
EG10b	126	7239	6932	7855		2903	27669	83	1901	6242	37788	9163	16701	1399	2778	298563	75323	8.6
EG10b	126.5	7282	6948	7882		2980	29016	-14	2113	6710	38553	10294	17101	879	2582	289998	75375
EG10b	127	7321	6959	7905		2712	27598	104	1719	5319	37673	9372	17099	1030	3455	288402	76866	13.3
EG10b	127.5	7359	6971	7941		2749	28058	111	2022	6516	38879	9970	16858	1127	2784	275010	78034
EG10b	128	7393	6981	7989		2294	25174	350	2080	5930	35729	9679	15968	1393	1944	303090	77875	12.5
EG10b	128.5	7428	6985	8055		2772	27719	156	2337	6533	38428	10523	16760	1357	2744	276968	80698
EG10b	129	7463	6992	8115		2829	28128	143	2196	6487	38196	10601	16744	1241	3365	272467	77191	8.8
EG10b	129.5	7494	7001	8186		2947	28549	142	2338	5298	39159	9977	17120	1052	2563	265527	76201
EG10b	130	7527	7008	8271		2990	30008	96	2392	5792	39568	9752	17245	1392	3338	258184	76130	10.5
EG10b	130.5	7562	7049	8289		3203	30801	60	2421	6300	41444	11085	17827	1501	3190	252358	76151
EG10b	131	7603	7076	8307		3444	30612	30	2445	6438	41565	10369	18073	1172	2331	251585	74861	10.3
EG10b	131.5	7644	7098	8325		2605	26772	8	2106	6994	38766	9456	17350	1211	2295	246517	74876
EG10b	132	7688	7120	8351		3063	27814	87	2278	7540	39506	10202	17431	1610	1891	244901	75775	12.9
EG10b	132.5	7731	7145	8369		2497	26468	105	2519	6867	38043	10005	17138	882	2793	244456	74919
EG10b	133	7776	7163	8401		2693	25124	6	2388	6177	36301	10453	17491	1046	2254	241573	74781	11.5
EG10b	133.5	7811	7180	8429		2074	21954	-3	2268	6177	33503	10464	15535	1523	2506	232311	75457
EG10b	134	7849	7193	8467		2660	24498	40	2497	6566	35001	10059	16067	1359	1914	228317	76496	11.6
EG10b	134.5	7887	7204	8529		2620	25038	95	2603	6218	34673	10934	15890	994	2253	231819	76010
EG10b	135	7923	7217	8592		2943	27130	94	2604	5652	36489	10990	15996	1069	2388	236117	73609	9.1
EG10b	135.5	7961	7273	8602		2846	26160	-26	2358	5443	36348	10355	16128	735	2491	241297	74432
EG10b	136	7998	7338	8607		2898	27075	50	2265	5516	38975	10808	17020	1333	2471	250374	73865	11.6
EG10b	136.5	8034	7389	8619		3120	30003	-40	1764	5521	42797	10668	17845	1071	1845	253394	70857
EG10b	137	8072	7418	8639		3423	32926	-2	1776	4745	46598	11746	19244	1328	1536	249170	72067	8.3
EG10b	137.5	8113	7438	8656		3384	32271	47	2167	5736	46310	12457	19504	1877	3152	249767	71658
EG10b	138	8155	7464	8679		2761	27499	73	2302	5672	38238	12108	17016	1203	2787	235807	74851	8
EG10b	138.5	8196	7497	8704		2827	27430	123	2704	6046	37613	11490	16887	1379	2486	236356	76194
EG10b	139	8239	7516	8732		3094	30501	70	2514	6572	41662	11172	17775	926	3103	254821	73793	11.7
EG10b	139.5	8282	7535	8774		2991	29858	175	2122	6598	43934	10528	18793	1639	2685	258223	72593
EG10b	140	8319	7553	8822		2782	27287	106	2169	5353	39668	11457	18093	827	1935	245226	74571	7.6
EG10b	140.5	8349	7627	8829		2387	23212	-8	2418	5773	34161	10901	15869	1146	1974	227275	75255
EG10b	141	8379	7702	8841		2410	22835	79	2323	5719	32922	11294	15743	1079	2046	221944	76431	10.7
EG10b	141.5	8408	7775	8850		2245	21787	31	2286	5491	32058	10356	15237	906	1720	241332	77232
EG10b	142	8440	7817	8858		2306	21502	157	1794	6026	32798	9216	15611	980	3034	250792	78728	8.3
EG10b	142.5	8469	7859	8877		2751	27017	193	2527	6986	40205	11240	17105	1180	1932	240389	76893
EG10b	143	8502	7896	8890		2478	24439	29	2066	6441	36636	11645	16290	1291	3302	234523	78337	5.2
EG10b	143.5	8537	7917	8905		3063	30790	123	2731	5875	41450	12279	17518	1548	2466	241512	78622
EG10b	144	8569	7946	8925		2714	25470	123	2454	7027	37100	11145	16336	1400	1779	237632	77921	7.5
EG10b	144.5	8603	7969	8954		2775	25629	85	2451	6260	37485	11298	16584	1023	1878	229460	76474
EG10b	145	8638	7994	8990		2353	24673	78	2263	6441	34567	10738	15414	1719	2209	224638	76807	7.8
EG10b	145.5	8659	8086	8999		2302	24885	108	2877	5711	34354	11155	15426	1369	2587	222694	71341
EG10b	146	8682	8185	9010		2773	25939	-55	2909	6011	36541	11226	15478	1377	2515	223461	70103	8.2
EG10b	146.5	8704	8271	9021		2270	22463	50	2744	6452	34330	10175	15573	1153	1659	221201	71306
EG10b	147	8723	8354	9030		2184	21220	13	2738	5101	33311	9320	15767	962	2098	229023	73680	6.9
EG10b	147.5	8746	8431	9040		2095	20669	18	2749	6163	32064	9957	14752	1037	2137	229771	75886
EG10b	148	8769	8499	9052		2349	22639	61	3055	6126	33633	10400	15414	1684	1835	243508	77241	5.3
EG10b	148.5	8794	8546	9075		2451	24618	75	3078	6472	37622	10415	16786	1404	2216	250493	78585
EG10b	149	8821	8578	9103		2757	28445	-9	2839	6754	41569	9672	17853	1560	2562	261898	77997	5.4
EG10b	149.5	8850	8602	9130		2838	27572	5	3729	7153	42279	9069	18511	1925	2169	278781	79445
EG10b	150	8878	8616	9168		2695	26635	32	3178	6397	42309	10108	18721	1803	2200	266065	79911	5.7
EG10b	150.5	8891	8636	9181		2553	26231	31	3329	6411	41317	10682	18309	1312	1575	260711	78424
EG10b	151	8904	8656	9198		2230	22559	82	3725	6003	35598	9980	15904	1199	1210	248180	78385	6.2
EG10b	151.5	8917	8677	9218		1940	19682	41	3792	5843	32504	9526	14588	1080	1464	247682	75273
EG10b	152	8931	8690	9239		2215	22375	64	4051	5833	33169	9532	14532	921	1713	235579	74367	4.8
EG10b	152.5	8945	8703	9258		2436	25053	-2	3820	6153	36184	10353	15153	1154	1610	231448	73450
EG10b	153	8958	8714	9287		2710	26188	21	3354	6171	38106	10127	16418	1471	2815	236222	70932	3.5
EG10b	153.5	8970	8723	9316		2561	23500	-18	3154	6355	38285	9593	16087	1419	1440	229328	68446
EG10b	154	8983	8736	9342		3114	30663	11	3767	6437	44680	10553	17650	1331	1813	244877	66573	4
EG10b	154.5	8995	8747	9368		3113	29227	144	3420	5998	44122	11122	18196	1240	1970	243334	67398
EG10b	155	9007	8754	9397		2766	28338	-37	3376	5283	42865	11773	19022	1521	1772	244582	69520	7.4
EG10b	155.5	9047	8791	9427		2513	24939	28	3477	5198	39681	12484	17509	1218	2514	237156	70735
EG10b	156	9087	8829	9457		2584	25640	37	3851	6518	38128	12600	15706	1385	2643	229466	70583	6.4
EG10b	156.5	9125	8852	9498		2646	26341	38	3716	4613	38849	13074	16894	1258	3222	232745	70466
EG10b	157	9158	8870	9545		2361	23404	-60	3548	7157	38958	12496	17249	1367	3223	251395	72355	7.3
EG10b	157.5	9194	8891	9588		2101	22137	31	3435	5896	39850	12519	18137	970	2251	254585	72462
EG10b	158	9228	8905	9641		2195	22512	139	3669	5637	39893	12410	17751	723	2537	251458	74256	5.7
EG10b	158.5	9262	8917	9707		2525	24937	-45	3344	6309	43259	13333	18843	1291	3379	256946	74379
EG10b	159	9293	8928	9787		2042	21283	5	3226	5997	39006	12062	18527	1086	2739	262505	78720	4.6
EG10b	159.5	9327	8940	9874		2119	21936	89	3194	6497	40079	11939	18456	989	3013	276104	80075
EG10b	160	9358	8949	9958		2793	28245	-29	3499	6540	48328	13332	20405	1529	3194	288648	79536	5.6
EG10b	160.5	9415	9035	9974		2571	26201	111	4106	6111	43959	12552	19257	1439	2550	267119	80367
EG10b	161	9472	9110	9990		1937	18116	-6	3579	4771	31727	10190	15274	1299	2435	212937	77177	7.5
EG10b	161.5	9529	9187	10008		690	9288	-36	1617	1372	13224	5244	7669	1134	1035	107176	71259
EG10b	162	9588	9243	10029		1073	9560	18	1577	552	13384	4803	7414	495	767	90929	63800	5.7
EG10b	162.5	9647	9282	10052		1959	17945	-10	2437	2102	25635	7972	11543	780	1175	138607	62534
EG10b	163	9710	9330	10079		2135	20328	21	2600	3153	27437	7861	11588	923	2085	133719	58746	5.4
EG10b	163.5	9770	9360	10105		2375	22244	25	2126	2946	28510	8572	12290	1199	1354	135820	58654
EG10b	164	9826	9389	10144		2498	25043	-6	1774	2855	30146	8754	12654	960	1181	139785	59311	5.4
EG10b	164.5	9880	9412	10197		2538	24507	47	2018	3569	30898	8789	12536	925	1275	146560	60354
EG10b	165	9933	9434	10275		2437	25185	16	2204	3620	31112	9748	13027	925	2078	150900	61449	5.5
EG10b	165.5	9991	9579	10283		2877	28066	67	2016	3985	33776	9473	13834	1157	1178	158230	60364
EG10b	166	10049	9716	10294		3366	32071	-40	1584	3100	38368	10295	14801	1590	1588	174413	59517	6.9
EG10b	166.5	10104	9822	10311		3585	33985	-46	2024	3775	39915	10476	15933	1530	1806	174402	59166
EG10b	167	10165	9906	10332		3485	34267	0	1896	3130	39869	10802	16007	891	1802	175981	59651	6.1
EG10b	167.5	10228	9966	10399		4075	40450	98	1833	4426	41840	11268	16756	785	1691	176790	59348
EG10b	168	10290	10003	10510		4257	42401	75	1709	4120	44195	11961	17356	1408	2115	185697	57726	7.9
EG10b	168.5	10344	10033	10636		4699	43533	119	1684	4122	41598	10852	16784	1102	1456	193800	58723
EG10b	169	10394	10059	10779		4650	42864	223	2022	4386	41839	11092	16230	1225	1396	186930	57835	8.8
EG10b	169.5	10445	10083	10925		4280	40724	12	1674	3852	40208	10252	15544	1029	1039	161425	56134
EG10b	170	10495	10101	11074		3910	36442	12	1413	2038	37811	9070	15115	1202	1495	150868	56543	9.4
EG10b	170.5	10524	10121	11085		3834	38361	38	1256	3104	39517	8925	15812	1168	1305	156605	52120
EG10b	171	10553	10139	11098		3361	36803	40	1622	3600	35987	9294	14780	1082	1126	144902	50963	11.2
EG10b	171.5	10582	10153	11113		3999	40312	-20	1735	2728	38365	9577	15327	1179	477	151930	50927
EG10b	172	10612	10169	11142		5215	51554	52	1597	2982	48686	12001	18487	894	1185	187964	52055	8
EG10b	172.5	10639	10184	11171		5147	50422	24	1628	4014	50999	14046	21192	1518	1266	225387	56787
EG10b	173	10670	10198	11203		5710	56425	88	1774	4194	57084	16142	24180	974	1121	265286	66045	7.2
EG10b	173.5	10697	10211	11252		8556	82061	227	2127	6293	70586	20314	29169	1543	2094	308340	69374
EG10b	174	10724	10224	11299		9839	98709	381	2341	6676	72254	30816	29617	1499	3974	305771	77861	15.2
EG10b	174.5	10750	10235	11359		7722	88371	160	4511	6450	61682	45371	29567	1228	11125	296683	78293
EG10b	175	10773	10244	11412		6283	73903	178	4674	6108	57775	36873	27178	1340	16838	286065	75256	27.8
EG10b	175.5	10791	10267	11424		5954	63714	287	5031	6216	66687	24352	26997	1387	14471	304955	73813
EG10b	176	10813	10294	11436		5497	56516	84	3758	5386	64533	21696	25917	1880	3921	303495	73360	22.6
EG10b	176.5	10836	10312	11450		4606	46087	142	3881	6135	55023	20705	23212	1220	3046	269681	69008
EG10b	177	10858	10327	11462		3554	35761	-6	4189	6029	50126	20575	19317	1312	2700	247749	71584	12.2
EG10b	177.5	10879	10343	11468		2546	26972	-25	4497	5946	43846	18556	18630	954	3563	244509	73402
EG10b	178	10900	10351	11481		3175	36742	55	4158	5828	51446	19035	21664	1046	6023	257380	73175	15.5
EG10b	178.5	10919	10362	11500		3953	43547	131	4339	6330	55705	20612	21767	1481	11613	264477	74909
EG10b	179	10943	10372	11518		3984	45402	81	5306	6453	56579	21951	24078	1294	25187	268134	74667	12.4
EG10b	179.5	10966	10386	11546		3313	36910	-12	5141	6399	47300	21381	21716	1377	11256	258214	79089
EG10b	180	10988	10398	11571		4032	42929	30	6158	6103	51351	23310	22334	1399	7691	259550	76461	16.6
EG10b	180.5	11009	10424	11584		5475	65548	50	6272	6039	59575	31126	26445	1185	4409	277646	74532
EG10b	181	11029	10445	11598		4389	57211	116	5746	6102	44909	40372	25748	1075	3842	250797	73757	23.4
EG10b	181.5	11046	10466	11609		4331	51336	55	5532	5774	46018	34338	23745	1010	5575	244502	73553
EG10b	182	11070	10482	11619		4284	50483	90	6064	5931	52009	28675	24019	1298	10748	254540	75586	32.1
EG10b	182.5	11094	10509	11633		4899	51455	98	5071	6239	57373	24946	24813	1277	16049	259985	72117
EG10b	183	11118	10523	11650		4625	47948	96	3748	5959	66302	18239	24883	1256	18515	289151	72138	18.7
EG10b	183.5	11139	10538	11670		3539	36335	-12	4284	6991	60601	16315	23368	1356	2560	298523	72889
EG10b	184	11158	10553	11690		2895	29787	47	5860	5158	48124	13203	19943	1395	1223	321360	73684	14.8
EG10b	184.5	11178	10560	11715		2840	29171	-36	5826	6771	54124	15149	22121	1622	1959	330058	74664
EG10b	185	11196	10570	11737		3549	33236	-23	4987	6197	53996	14779	21966	1291	1764	269893	74288	12.4
EG10b	185.5	11213	10605	11747		3623	36820	-11	4647	6799	56979	15138	22305	1771	2438	270463	73900
EG10b	186	11233	10626	11758		4165	40818	65	4552	7236	60159	14473	22939	1817	2027	274502	72572	8.8
EG10b	186.5	11255	10653	11768		5137	47837	-5	3592	5576	66143	14506	24267	2186	2927	279926	72278
EG10b	187	11277	10673	11778		5031	48370	104	2995	5781	69286	14625	24129	1484	1546	283258	70689	9.5
EG10b	187.5	11296	10688	11790		5498	50820	114	2975	6378	69309	15033	25247	1324	2044	278855	68480
EG10b	188	11317	10714	11807		4647	43147	3	2627	5666	60484	13672	22122	1131	1686	258859	68336	11.5
EG10b	188.5	11340	10731	11821		5628	53640	23	2624	5842	69822	14861	24268	1831	2206	273308	69309
EG10b	189	11360	10747	11840		6226	58591	162	2690	6470	71955	14809	24757	1640	1766	277119	68513	12.1
EG10b	189.5	11380	10764	11863		6675	61501	33	2668	5376	72439	14877	25555	1667	1782	276863	66005
EG10b	190	11401	10778	11887		5464	49628	69	2564	5194	63708	14414	24185	1855	2525	270537	68595	10.3
EG10b	190.5	11421	10809	11895		5544	52856	42	2585	6292	67476	14562	24246	1326	1772	278960	71666
EG10b	191	11442	10830	11906		5483	50844	113	2843	6700	65848	14982	23723	1466	1914	279093	71520	14.7
EG10b	191.5	11465	10848	11918		5116	46514	35	2608	5905	61989	13963	23115	1297	2551	276382	71551
EG10b	192	11484	10872	11926		4825	44428	7	2694	5956	60597	14551	22915	1673	1581	273059	70517	11.4
EG10b	192.5	11506	10891	11936		5994	54175	31	3266	6738	71676	15220	25606	1496	2323	292296	73082
EG10b	193	11526	10913	11949		5760	52940	159	2912	5853	69309	15485	24830	1618	2193	291928	72305	14
EG10b	193.5	11550	10926	11961		4969	46716	4	3266	6115	64456	15807	24362	1556	1708	286833	71502
EG10b	194	11575	10935	11981		4796	45124	76	3441	6154	61302	16179	23490	1410	1743	283008	73520	17.1
EG10b	194.5	11597	10949	11997		3237	31710	-8	3689	6411	53180	16211	21389	1916	1995	275592	78213
EG10b	195	11619	10960	12025		4631	41382	139	4711	6331	56756	17405	21526	1427	1620	263729	77014	13.8
EG10b	195.5	11637	11013	12030		3748	36178	-45	5714	6452	52490	17714	20507	1434	2489	256060	77949
EG10b	196	11656	11053	12040		4299	41599	28	6671	6580	55180	17747	21917	1095	2370	265487	77517	9.8
EG10b	196.5	11673	11092	12051		3511	35982	50	3762	6010	53252	15165	22418	2020	2097	271444	76507
EG10b	197	11696	11115	12061		5839	55480	10	3366	5975	73897	18197	27452	1251	2486	300813	72680	12.7
EG10b	197.5	11714	11139	12072		3839	37903	77	4070	7397	58112	16159	23530	1338	1885	272937	75194
EG10b	198	11735	11161	12081		3137	32941	-8	5411	5619	49487	16399	20031	1433	1433	248815	75960	15.1
EG10b	198.5	11756	11181	12096		3364	31361	19	5753	4926	46044	16910	19677	1247	1794	229014	74903
EG10b	199	11777	11195	12113		2631	25712	-9	6539	6015	38053	15708	16700	966	2071	218820	75256	6.7
EG10b	199.5	11796	11212	12132		2978	32770	-6	5565	6155	47360	17644	22085	1280	2747	259330	73179
EG10b	200	11817	11231	12158		3012	34080	43	5657	5842	48488	18730	22165	1645	2931	260655	69848	15.4
EG10b	200.5	11832	11293	12162		2274	21740	-26	7166	5050	28834	15136	15164	1403	2304	202567	67963
EG10b	201	11850	11346	12165		2713	28428	-77	11226	5078	34651	15603	16425	1073	1781	208157	67959	7.9
EG10b	201.5	11865	11403	12170		2923	31625	11	13365	3757	39174	16860	18121	1346	2125	232691	69096
EG10b	202	11881	11449	12178		2828	29744	-26	12129	5753	38467	17150	18138	966	1491	234424	71352	4.7
EG10b	202.5	11898	11490	12187		2409	23244	-53	10820	4477	32008	15124	15360	626	1590	244114	74175
EG10b	203	11915	11521	12191		2604	26865	-70	12083	5929	34987	15567	16459	1165	1752	244557	74942	4.4
EG10b	203.5	11933	11544	12200		3417	34245	-64	13218	4865	43011	20695	21867	1212	2161	231348	70742
EG10a/b	204	11952	11568	12214		285	3900	-226	3483	-3772	1274	19875	24226	593	605	21787	65426	3.8
EG10a	204.5	11973	11582	12228		3236	29256	-53	8317	2937	22135	32459	25136	894	730	79738	49783
EG10a	205	11995	11596	12249		5245	49724	3	12409	5129	59654	28087	21190	963	1620	242276	59372	1.2
EG10a	205.5	12003	11616	12255		5153	49386	112	10175	4926	58440	22717	21136	1080	1848	248658	65750
EG10a	206	12012	11638	12263		5024	49426	78	13568	5592	55887	27066	20348	1310	1678	243223	62788	8.2
EG10a	206.5	12019	11668	12270		4626	46149	-7	8225	4514	52201	19567	21458	1261	1942	247750	61804
EG10a	207	12026	11685	12279		4308	47040	-7	8958	3349	45592	19121	19176	862	1106	218012	56482	9.9
EG10a	207.5	12035	11700	12289		4525	47892	-94	18173	3895	45650	34530	20179	1442	2150	256529	60396
EG10a	208	12042	11709	12299		4392	46343	-32	14077	5308	51710	29135	21147	1017	2489	255186	66401	8.8
EG10a	208.5	12052	11720	12311		4115	43259	13	10066	4812	47947	23829	19704	1708	2060	232972	67466
EG10a	209	12061	11733	12329		3508	37034	184	9428	5593	45764	19740	19247	1040	2409	231608	70403	2.3
EG10a	209.5	12071	11740	12352		3260	33324	89	9666	5435	42189	20292	18019	1417	1842	207791	73627
EG10a	210	12081	11751	12369		2632	26899	-2	9829	5061	37049	20503	17287	1321	2296	200188	74413	4.2
EG10a	210.5	12087	11760	12376		3126	34390	103	11416	5337	45253	21702	19246	814	1589	222135	73431
EG10a	211	12094	11769	12386		3256	35321	20	10945	5644	47038	21556	19324	1150	1358	233994	75699	2.2
EG10a	211.5	12102	11786	12394		3051	32473	-47	10980	5511	44276	21455	18635	1198	1792	233526	70086
EG10a	212	12109	11801	12405		3322	30550	-23	8898	4075	37890	18294	16368	1311	1942	213790	63062	3.9
EG10a	212.5	12116	11818	12415		4496	47220	-27	6868	3966	41700	18176	17530	1393	1585	199431	57282
EG10a	213	12123	11834	12422		4415	52661	-14	4084	2768	35513	21111	16293	845	4159	152877	53268	4.7
EG10a	213.5	12130	11847	12433		4537	54517	82	5458	3038	34922	26566	16372	1188	3842	144423	52370
EG10a	214	12138	11851	12440		3819	48866	44	3336	3043	29634	25583	15130	958	2390	121593	50413	18.6
EG10a	214.5	12145	11861	12453		3351	43121	-48	2051	2795	26376	23127	13890	948	1544	110194	50724
EG10a	215	12152	11870	12468		3365	42130	12	2771	3609	33329	19700	15672	1464	2379	141078	51370	16.4
EG10a	215.5	12163	11886	12478		2673	34108	49	2449	3432	25784	17035	12114	1270	1275	113025	50979
EG10a	216	12175	11897	12487		2480	31369	-62	1889	2509	24552	12435	12701	824	1486	114150	52558	7.8
EG10a	216.5	12186	11906	12498		4042	47876	-26	2272	3986	35875	17747	15085	859	1810	147002	51077
EG10a	217	12199	11913	12511		4658	51494	-19	2522	2953	41763	18379	16914	1768	2256	161769	49459	13.2
EG10a	217.5	12209	11925	12523		4235	47628	-9	2647	2767	40422	18075	16679	1401	1776	165008	50348
EG10a	218	12221	11932	12539		6649	67583	-14	3924	4215	53097	22846	20966	1310	2943	207224	49378	29.9
EG10a	218.5	12232	11938	12550		8109	78252	118	4983	4570	58968	26102	23741	1532	2139	223403	51358
EG10a	219	12241	11944	12566		9092	86437	31	4223	4195	62109	25972	24106	1383	2732	231654	52749	31.2
EG10a	219.5	12252	11950	12586		8518	82636	70	4791	5114	62120	26607	24288	1341	2835	237604	52982
EG10a	220	12262	11954	12605		8902	85964	17	4685	5900	69569	27376	26126	1439	3085	265402	56425	20.6
EG10a	220.5	12274	11964	12611		8830	84840	23	4769	5083	66706	29044	25566	1647	3361	251727	58594
EG10a	221	12285	11975	12618		8577	85784	75	5721	4756	67197	28630	26337	1686	3056	258047	57196	22.2
EG10a	221.5	12297	11982	12628		8941	86689	59	6232	5708	69281	29017	26640	1686	3377	264389	58046
EG10a	222	12310	11991	12636		7668	76027	28	5761	5134	64166	27247	25348	1625	2780	260367	55972	25
EG10a	222.5	12322	11998	12640		7333	70280	86	4489	5179	58548	22723	22716	1225	2088	244062	55344
EG10a	223	12334	12005	12654		8138	77835	3	3971	5555	65790	25853	25145	1228	2430	258079	55626	41.8
EG10a	223.5	12346	12014	12675		9384	88970	61	3354	5135	73172	27156	26911	1204	2056	270776	59498
EG10a	224	12356	12020	12694		10816	101235	104	2817	5377	79437	28175	28860	1521	2605	281322	59926	40.7
EG10a	224.5	12367	12027	12717		11996	112352	152	2922	6024	81712	30603	29449	1810	3903	289629	62138
EG10a	225	12376	12034	12740		12520	114461	286	3634	6002	82803	29697	29373	1803	2967	289217	62545	48.6
EG10a	225.5	12388	12046	12750		12668	115700	247	3029	5626	82597	30397	28848	1611	3104	282909	61476
EG10a	226	12399	12053	12759		10794	101376	218	4244	5669	75768	30621	28065	1433	3356	276025	60147	48.8
EG10a	226.5	12411	12061	12770		9419	88229	120	4488	5587	69003	30427	26411	1238	3659	259135	59107
EG10a	227	12423	12067	12778		8731	83347	140	4106	4867	63855	29429	24575	1346	3133	245601	57435	40.8
EG10a	227.5	12435	12074	12787		9645	92208	83	3439	5943	72543	28909	27344	1540	3295	276685	57614
EG10a	228	12446	12081	12798		10409	98783	78	2286	5593	80606	27254	28587	1158	2624	296987	60248	49.4
EG10a	228.5	12458	12089	12811		11515	108685	181	2136	5772	83038	30963	29788	1649	3091	294435	61171
EG10a	229	12469	12092	12825		12173	112640	298	1503	6519	85627	29062	30903	1882	2954	297913	62184	47.1
EG10a	229.5	12479	12096	12841		12036	108837	317	2150	6250	88320	27675	31163	1419	3103	301420	61553
EG10a	230	12492	12101	12860		8979	83889	227	1803	5187	73287	24708	26576	1735	3473	268874	59656	-494.7
EG10a	230.5	12506	12109	12869		7802	73675	48	1442	4551	59838	19953	22249	1317	1833	220726	54401
EG10a	231	12522	12123	12879		5378	53682	11	1217	3378	45029	14694	16910	1276	1793	168828	49115	33.9
EG10a	231.5	12537	12133	12893		2844	30667	12	1035	1832	27355	9839	11912	1056	1502	112407	50002
EG10a	232	12552	12142	12909		1741	20739	-27	666	1182	20062	7846	8984	1118	1468	87041	50467	13.9
EG10a	232.5	12552	12142	12909		1271	15650	-70	501	289	15734	6595	7652	1139	1084	69688	52578
EG10a	233	12552	12142	12909		1825	20884	-68	825	1260	19834	8400	9117	1456	773	85050	51215	13
EG10a	233.5	12552	12142	12909		2858	30540	43	654	1301	27571	10583	11720	911	1817	110257	51176
EG10a	234	12553	12142	12909		3790	38923	1	860	2331	34200	13434	13730	1335	1960	134667	50459	16.5
EG10a	234.5	12553	12143	12909		5274	52245	186	1307	3232	43139	15969	17040	1278	1608	163087	51471
EG10a	235	12553	12143	12909		6296	61895	104	1549	4406	48543	16160	19074	908	2287	196767	52624	12.7
EG10a	235.5	12553	12143	12909		8253	81535	223	1540	5352	65900	21093	25088	1653	2578	252034	61879
EG10a	236	12553	12143	12909		9910	94924	173	1840	6604	74413	22550	27387	1550	2857	280911	64268	61.8
EG10a	236.5	12553	12143	12909		9974	93554	213	1776	5997	73175	22297	27188	1232	2904	268024	61842
EG10a	237	12553	12143	12909		9976	94756	165	2169	5739	75371	23764	26853	1525	3187	276490	60997	59.1
EG10a	237.5	12553	12143	12910		9034	85692	77	1916	5283	69657	23633	25703	1846	3667	260357	58281
EG10a	238	12554	12143	12910		9499	92910	77	1408	5621	71545	23817	26336	1642	2914	263657	57695	45.1
EG10a	238.5	12554	12143	12910		9780	95179	137	1362	5668	71043	25287	26538	1459	3343	260959	56455
EG10a	239	12554	12143	12910		9928	96294	112	1651	5961	74959	24615	26608	1359	2915	270528	55955	36.1
EG10a	239.5	12554	12143	12910		11115	106457	82	1690	6077	79739	25015	27538	940	3438	284396	56216
EG10a	240	12554	12143	12910		12586	116762	189	1596	5305	85589	27794	30013	1300	4283	302208	60776	26
EG10a	240.5	12554	12143	12910		12869	122277	359	1559	6638	91536	31808	32402	1720	5219	324687	65898
EG10a	241	12554	12143	12910		13071	126332	398	1511	6926	97495	33236	34523	1754	4816	347566	70927	39.8
EG10a	241.5	12554	12143	12910		13770	131916	371	1038	6810	99922	35350	35287	1733	5262	354094	74274
EG10a	242	12555	12143	12910		13646	131646	221	1287	7523	101598	34377	36767	1477	5446	368135	74905	53.3
EG10a	242.5	12555	12143	12911		13352	128738	263	1313	7076	102853	35584	36741	1840	5135	371369	75411
EG10a	243	12555	12143	12911		12865	122123	405	1334	6125	97729	33745	34714	1847	4816	349608	68676	42.8
EG10a	243.5	12555	12143	12911		10569	103579	212	1354	6185	84722	29323	30722	1443	4299	306246	61856
EG10a	244	12555	12143	12911		6940	67144	54	1453	4980	61477	20247	22620	1435	3657	253253	56642	24.7
EG10a	244.5	12555	12144	12911		5752	58454	128	1380	3872	54357	17522	20257	1321	2690	206522	54520
EG10a	245	12555	12144	12911		4459	47409	13	867	3110	41512	14909	16685	1628	3331	159906	51108	14.4
EG10a	245.5	12555	12144	12911		3778	39598	88	839	2904	35471	13006	14438	1111	2624	138004	51526
EG10a	246	12555	12144	12911		3442	38377	21	677	2060	33215	11888	13896	1098	1831	128694	51317	20.5
EG10a	246.5	12555	12144	12911		3594	37956	22	843	1757	31585	11904	12972	880	1958	122750	51348
EG10a	247	12555	12144	12911		4930	49739	107	1051	3240	40680	14345	16523	1134	2426	153175	50404	33.4
EG10a	247.5	12556	12144	12912		6356	64766	39	1068	3160	51054	17713	19464	1245	2822	188371	53131
EG10a	248	12556	12144	12912		7907	78955	-3	1187	4060	60713	19939	22793	1228	3801	221827	54219	37.4
EG10a	248.5	12556	12144	12912		9964	93903	159	1473	4976	69596	22796	25520	1586	4002	249459	56521
EG10a	249	12556	12144	12912		9713	95450	168	1337	5197	70249	23467	25929	1310	5896	244617	56786	44.3
EG10a	249.5	12556	12144	12912		8115	79773	151	1715	4841	62657	20909	22957	1497	4261	235176	54954
EG10a	250	12556	12144	12912		7748	77044	93	1535	4712	61691	19340	22779	1069	3003	242851	54166	21.5
EG10a	250.5	12556	12144	12912		9550	96156	160	1331	5289	68230	24607	26697	1183	3649	258064	56324
EG10a	251	12556	12144	12912		11005	107875	250	1134	5282	73619	26608	29140	1391	4254	272090	60065	32.8
EG10a	251.5	12556	12144	12912		11516	114718	317	1445	5804	77131	27591	29130	1619	3297	283327	62252
EG10a	252	12556	12144	12912		11170	110875	155	1212	6627	77777	28320	30339	1414	4029	293274	61494	35.1
EG10a	252.5	12557	12144	12913		11891	118772	299	1106	6292	83046	30024	31725	1549	4287	308380	65762
EG10a	253	12557	12144	12913		13185	125392	262	1394	6854	87210	30200	34035	1514	4995	329026	66431	33.2
EG10a	253.5	12557	12144	12913		14699	142354	341	1081	6760	94848	32752	36112	2130	4377	340359	69185
EG10a	254	12557	12144	12913		15005	145398	527	1128	7245	96034	33585	36267	1374	4257	349418	69855	39.3
EG10a	254.5	12557	12145	12913		15979	152395	493	1114	7064	100430	35089	38050	1732	4688	359393	73499
EG10a	255	12557	12145	12913		15398	144753	405	1245	7030	99045	35642	37265	1865	4483	355948	74283	44.1
EG10a	255.5	12557	12145	12913		11679	114599	264	1559	7027	91566	31963	35386	1951	5174	353750	74212
EG10a	256	12557	12145	12913		13364	135299	425	3116	7603	92237	38035	37368	1561	4343	352809	75754	34.9
EG10a	256.5	12557	12145	12913		15744	154160	502	1079	7343	100696	37953	38418	1710	4579	358083	75661
EG10a	257	12557	12145	12913		13364	129772	449	1435	6110	89906	33174	35305	1861	4190	335978	64431	30.2
EG10a	257.5	12557	12145	12913		9683	95557	362	1593	4766	66019	25261	26413	1714	3383	255544	58118
EG10a	258	12557	12145	12913		4634	54644	167	1191	3245	44307	18156	18285	1391	2698	181202	56267	5.4
EG10a	258.5	12557	12145	12914		4247	47148	93	2014	4034	39539	15709	16092	1483	3012	160061	55369
EG10a	259	12557	12145	12914		4837	53623	-17	2679	3308	41097	16687	16143	1323	1331	157432	53039	37.7
EG10a	259.5	12558	12145	12914		4875	52224	-1	2780	3506	39791	16139	15734	1293	1292	156211	51371
EG10a	260	12558	12145	12914		4375	49537	104	2890	3155	38707	16100	15862	1456	1629	149228	51738	26.8
EG10a	260.5	12558	12145	12914		3682	42828	7	2664	3058	30683	16559	13180	746	1758	127452	51377
EG10a	261	12558	12145	12914		3141	37144	17	1679	2627	27976	15694	12779	1170	1431	114895	52639	32.5
EG10a	261.5	12558	12145	12914		2335	28725	-39	1510	1631	21924	11158	10342	865	655	93312	53024
EG10a	262	12558	12145	12914		416	5186	-62	639	-1492	2932	2923	3839	836	310	25062	59915	3.4
EG10a	262.5	12558	12146	12914		120	1271	39	276	-10260	-2055	1341	2403	1401	314	1427	71752
EG10a	263	12559	12146	12914		240	1221	2	271	-7619	-2385	1053	2278	1021	-237	1266	69670	0.2
EG10a	263.5	12559	12146	12914		169	1047	12	514	-4996	-2261	1245	2198	1023	274	553	68606
EG10a	264	12559	12146	12915		682	6995	-7	527	-2820	3333	2851	3688	1231	571	24589	64446	6.8
EG10a	264.5	12559	12146	12915		6216	61127	58	1566	4693	33537	17575	14613	1009	916	122438	55579
EG10a	265	12559	12146	12915		3216	35448	23	1281	3361	17827	14041	9674	1186	1509	79970	57069	20
EG10a	265.5	12559	12146	12915		7182	72715	33	985	4165	40480	23285	17481	826	1972	149836	56551
EG10a	266	12559	12146	12915		12838	120684	252	1367	5833	71513	30717	29251	892	3020	254597	57935	28.9
EG10a	266.5	12559	12146	12915		13476	127220	234	1370	5987	74266	30246	29879	931	3069	264801	56478
EG10a	267	12559	12146	12915		10614	114799	205	2064	5807	52684	37818	24495	1360	2943	206588	54711	30
EG10a	267.5	12559	12146	12915		6935	87992	71	1909	4188	32651	40211	17639	1042	2736	143336	52118
EG10a	268	12560	12146	12915		5356	67926	-4	1660	3902	31322	31925	16461	925	2580	137492	51812	23
EG10a	268.5	12560	12146	12915		5055	58208	-76	1767	2685	33708	25487	15533	1006	2545	131224	52937
EG10a	269	12560	12146	12915		4136	49180	52	1654	3442	28828	22697	13471	1208	2149	116747	52761	21.2
EG10a	269.5	12560	12147	12915		3713	47845	-24	1455	2583	24585	23366	13239	792	1258	103947	52035
EG10a	270	12560	12147	12916		1267	18052	-47	1141	2161	11245	10717	7051	760	1310	53514	50719	19.7
EG10a	270.5	12560	12147	12916		865	12265	-80	737	-584	8275	7345	5534	822	860	43600	53785
EG10a	271	12560	12147	12916		701	11270	-44	759	-556	6739	7488	4995	933	947	38055	54546	28.6
EG10a	271.5	12560	12147	12916		867	13911	-83	879	-866	7721	8816	5472	1227	1098	42214	54889
EG10a	272	12561	12147	12916		777	11102	-80	559	-529	5668	7556	5112	928	1323	35790	54967	12.3
EG10a	272.5	12561	12147	12916		1240	17396	-63	858	1408	8181	10875	5940	770	688	44993	51453
EG10a	273	12561	12147	12916		2313	30864	-48	1567	1935	14717	16033	8657	1120	977	66187	49680	15.6
EG10a	273.5	12561	12147	12916		6254	71002	68	2344	3790	31184	31643	16271	1007	2159	127181	46041
EG10a	274	12561	12147	12916		6952	80837	51	2635	3458	35491	33838	18407	1653	2938	148696	48729	18.9
EG10a	274.5	12561	12147	12916		7977	90227	325	2550	3821	38821	35188	19404	1046	2635	157559	50571
EG10a	275	12561	12147	12916		9549	108093	158	2853	5250	46527	46280	22262	1028	3470	186552	52811	25.8
EG10a	275.5	12561	12147	12916		10858	114979	182	2440	5129	58079	42393	25410	951	3087	215586	53958
EG10a	276	12561	12147	12917		10262	104468	102	2033	5226	55516	34100	23651	1568	3083	209468	50611	27.2
EG10a	276.5	12562	12147	12917		6780	68627	31	1372	4005	41607	25121	17790	924	2156	161968	49008
EG10a	277	12562	12147	12917		1576	17457	-28	588	1943	8261	7488	5480	623	905	43229	51587	3.4
EG10a	277.5	12562	12147	12917		171	1517	47	437	-5978	-1852	993	2500	860	477	5017	64635
EG10a	278	12562	12148	12917		210	1133	42	260	-6670	-2520	742	2444	937	-122	1259	67008	4.1
EG10a	278.5	12562	12148	12917		177	1213	52	481	-7109	-2480	601	2285	935	34	1362	67620
EG10a	279	12562	12148	12917		818	7905	-73	640	-1802	1172	3427	3164	877	201	16565	60827	26.6
EG10a	279.5	12562	12148	12917		4531	52850	36	1156	3330	23047	22777	12209	806	1338	98482	55409
EG10a	280	12562	12148	12917		4306	51628	5	1062	3133	23463	20275	12838	1003	1402	99902	52015	34.4
EG10a	280.5	12562	12148	12917		6761	75164	21	1957	4505	41642	28155	19270	1511	2499	163491	53157
EG10a	281	12562	12148	12917		2023	23674	-60	1181	3201	16065	12117	9980	986	1605	88733	56786	25.9
EG10a	281.5	12562	12148	12917		222	3172	11	471	-1685	446	1906	2764	934	704	17965	66253
EG10a	282	12563	12148	12917		116	1311	10	89	-5711	-1336	961	2326	1040	217	3133	68390	3.6
EG10a	282.5	12563	12148	12917		258	2533	37	431	-4494	-327	2061	2503	1180	402	11634	67146
EG10a	283	12563	12148	12917		636	7670	-77	455	662	4150	5835	4417	1188	848	32900	58417	3.9
EG10a	283.5	12563	12148	12917		788	10157	-57	535	1133	4838	8915	4779	654	1075	43091	57612
EG10a	284	12563	12148	12917		1021	13788	-71	603	1487	9845	10429	6900	979	1522	69170	55992	4.5
EG10a	284.5	12563	12148	12918		2683	32904	-24	945	2838	16128	16790	9381	853	1075	84269	52673
EG10a	285	12563	12148	12918		5903	66847	80	1127	3335	31282	30544	15873	914	2121	130881	50969	14.2
EG10a	285.5	12563	12148	12918		5953	68974	16	1412	3819	32131	31410	16589	1192	1824	136867	49006
EG10a	286	12564	12148	12918		6213	75677	70	1290	4076	32890	36983	17656	1069	2266	144873	51564	20.5
EG10a	286.5	12564	12148	12918		6180	74130	134	1423	4460	31992	35086	17838	1536	2381	140011	53026
EG10a	287	12564	12148	12918		4327	52884	120	911	3709	21932	31307	13273	947	1936	108275	54949	27.2
EG10a	287.5	12564	12148	12918		5474	66259	4	1572	3016	27099	31852	15745	842	1957	134391	54874
EG10a	288	12564	12149	12918		9011	108410	224	1940	5307	43108	53105	22917	1428	3235	177189	55130	23.9
EG10a	288.5	12564	12149	12918		8086	99916	96	1860	4673	43356	48484	22024	933	2500	182942	55188
EG10a	289	12564	12149	12918		5871	74224	49	1817	4442	29927	36756	16080	1235	2567	136739	52933	11.1
EG10a	289.5	12565	12149	12918		3637	47923	98	1188	3707	19519	25770	11598	903	2021	103018	54160
EG10a	290	12565	12149	12918		3887	51626	-38	1246	2469	21354	29590	12814	673	2165	111137	54002	7
EG10a	290.5	12565	12149	12918		3103	41229	61	1009	3215	18151	20553	10546	886	1620	90797	52410
EG10a	291	12565	12149	12918		5359	62631	51	1288	3877	27859	33782	15542	1016	2910	125695	52911	13.6
EG10a	291.5	12565	12149	12919		2849	36951	109	888	3218	15154	26444	10079	950	1121	79246	57804
EG10a	292	12565	12149	12919		2586	34612	29	891	1918	14564	14386	10512	801	1564	75361	59674	10.1
EG10a	292.5	12565	12149	12919		3435	42413	17	878	3801	19683	18803	12476	849	1264	96910	55156
EG10a	293	12566	12149	12920		5328	58810	52	1182	2777	38396	22216	18468	1059	2107	162990	53401	6.5
EG10a	293.5	12566	12149	12920		7748	85172	257	1988	4212	52874	27920	24929	1476	2601	211440	53267
EG10a	294	12566	12149	12920		8843	91112	268	2225	4801	58934	28577	27588	1293	2795	232305	54541	42.6
EG10a	294.5	12566	12150	12920		7539	81305	85	2078	4103	53447	29225	25378	1242	2522	209360	53488
EG10a	295	12566	12150	12920		5653	68554	247	1899	3610	37108	35153	20857	1284	2351	163707	51601	43.7
EG10a	295.5	12566	12150	12920		4356	56709	88	1488	2710	30816	33742	17955	767	2684	140256	53094
EG10a	296	12566	12150	12920		7330	86157	114	1940	5737	46695	45172	23992	965	3063	197672	53113	42.6
EG10a	296.5	12566	12150	12920		7984	90247	197	2006	5252	55250	38364	26345	1043	2885	225131	55125
EG10a	297	12566	12150	12920		7732	80318	220	2807	4917	59101	27520	27011	1361	3622	233498	55586	44.9
EG10a	297.5	12567	12150	12920		9543	93963	240	2614	4880	66216	24983	28953	1158	2946	252864	55954
EG10a	298	12567	12150	12920		10636	104555	212	1177	5025	71957	27196	29146	1305	3349	270398	57284	52
EG10a	298.5	12567	12150	12920		12401	125133	191	1337	5213	83462	33653	34126	1608	4053	313265	63820
EG10a	299	12567	12150	12920		13479	134190	330	1172	6779	88524	36386	36678	1151	3280	340071	70138	68.7
EG10a	299.5	12582	12155	12936		14012	143237	307	1333	6480	86411	40374	38108	1540	4205	336245	71687
EG10a	300	12594	12161	12953		14771	141845	278	761	6662	89483	33337	36271	1843	4288	348768	71978	54
EG10a	300.5	12606	12168	12980		14062	132915	250	1144	6672	86796	30816	35114	1333	3835	332536	66769
EG10a	301	12619	12178	13009		10739	103039	113	1406	5369	72406	26966	29916	1216	3360	278306	60274	22.5
EG10a	301.5	12632	12186	13039		6012	63841	84	1026	3975	49208	19648	21015	1030	1996	194766	51562
EG10a	302	12650	12197	13053		5071	54231	23	1189	3713	43935	18256	19496	1206	1825	187192	51189	19
EG10a	302.5	12670	12207	13067		5164	53143	-9	1177	3074	41666	14931	17982	1127	1787	175205	50469
EG10a	303	12689	12218	13081		4786	51314	67	1155	3056	33709	17366	16694	1273	1915	142435	50318	11.7
EG10a	303.5	12708	12227	13095		7969	88059	231	1255	3921	48910	34751	22757	1329	2667	193809	54046
EG10a	304	12726	12238	13105		11647	119168	220	1270	5474	76378	37132	31358	1495	3298	282764	62486	32.4
EG10a	304.5	12743	12245	13123		994	10691	-174	2865	2671	2604	90106	58079	790	783	27471	61526

## Sheet: S6
PCR_replicate	Tag_for_demultiplexing	Tag_ID	Tag_on_primer	Forward_primer	Reverse_primer	Library_prep	Library_code	Sequencing_run_code	Sequencer	Facility	ENA_experiment_accession	ENA_run_accession	ENA_sample_accession	ENA_project_accession	Reference
EG10_C001_rpt1	TCCAACAC:TCCAACAC	65	TCCAACAC	GGGCAATCCTGAGCCAA	CCATTGAGTCTCTGCACCTATC	FASTERIS	JIE-2	JIE	NextSeq	FASTERIS	ERX4279593	ERR4332848	ERS4812044	PRJEB39329	Rijal et al. 2021
EG10_C001_rpt2	TCCAAGCA:TCCAAGCA	69	TCCAAGCA	GGGCAATCCTGAGCCAA	CCATTGAGTCTCTGCACCTATC	FASTERIS	JIE-2	JIE	NextSeq	FASTERIS	ERX4279593	ERR4332848	ERS4812044	PRJEB39329	Rijal et al. 2021
EG10_C001_rpt3	AACTACGC:AACTACGC	124	CAACTACGC	GGGCAATCCTGAGCCAA	CCATTGAGTCTCTGCACCTATC	FASTERIS	JIE-2	JIE	NextSeq	FASTERIS	ERX4279593	ERR4332848	ERS4812044	PRJEB39329	Rijal et al. 2021
EG10_C001_rpt4	GTGCCTAT:GTGCCTAT	128	TGTGCCTAT	GGGCAATCCTGAGCCAA	CCATTGAGTCTCTGCACCTATC	FASTERIS	JIE-2	JIE	NextSeq	FASTERIS	ERX4279593	ERR4332848	ERS4812044	PRJEB39329	Rijal et al. 2021
EG10_C001_rpt5	TCGGATCA:TCGGATCA	220	CTCGGATCA	GGGCAATCCTGAGCCAA	CCATTGAGTCTCTGCACCTATC	FASTERIS	JIE-2	JIE	NextSeq	FASTERIS	ERX4279593	ERR4332848	ERS4812044	PRJEB39329	Rijal et al. 2021
EG10_C001_rpt6	ACCGCATA:ACCGCATA	224	TACCGCATA	GGGCAATCCTGAGCCAA	CCATTGAGTCTCTGCACCTATC	FASTERIS	JIE-2	JIE	NextSeq	FASTERIS	ERX4279593	ERR4332848	ERS4812044	PRJEB39329	Rijal et al. 2021
EG10_C001_rpt7	CCGACATA:CCGACATA	353	CCGACATA	GGGCAATCCTGAGCCAA	CCATTGAGTCTCTGCACCTATC	FASTERIS	JIE-2	JIE	NextSeq	FASTERIS	ERX4279593	ERR4332848	ERS4812044	PRJEB39329	Rijal et al. 2021
EG10_C001_rpt8	GAATTGGC:GAATTGGC	357	GAATTGGC	GGGCAATCCTGAGCCAA	CCATTGAGTCTCTGCACCTATC	FASTERIS	JIE-2	JIE	NextSeq	FASTERIS	ERX4279593	ERR4332848	ERS4812044	PRJEB39329	Rijal et al. 2021
EG10_C002_rpt1	ACAAGACC:ACAAGACC	35	ACAAGACC	GGGCAATCCTGAGCCAA	CCATTGAGTCTCTGCACCTATC	FASTERIS	JIE-2	JIE	NextSeq	FASTERIS	ERX4279593	ERR4332848	ERS4812044	PRJEB39329	Rijal et al. 2021
EG10_C002_rpt2	CGATACAC:CGATACAC	39	CGATACAC	GGGCAATCCTGAGCCAA	CCATTGAGTCTCTGCACCTATC	FASTERIS	JIE-2	JIE	NextSeq	FASTERIS	ERX4279593	ERR4332848	ERS4812044	PRJEB39329	Rijal et al. 2021
EG10_C002_rpt3	TCCTGGTA:TCCTGGTA	154	ATCCTGGTA	GGGCAATCCTGAGCCAA	CCATTGAGTCTCTGCACCTATC	FASTERIS	JIE-2	JIE	NextSeq	FASTERIS	ERX4279593	ERR4332848	ERS4812044	PRJEB39329	Rijal et al. 2021
EG10_C002_rpt4	AGAGTCTG:AGAGTCTG	158	GAGAGTCTG	GGGCAATCCTGAGCCAA	CCATTGAGTCTCTGCACCTATC	FASTERIS	JIE-2	JIE	NextSeq	FASTERIS	ERX4279593	ERR4332848	ERS4812044	PRJEB39329	Rijal et al. 2021
EG10_C002_rpt5	GCAATGGT:GCAATGGT	250	AGCAATGGT	GGGCAATCCTGAGCCAA	CCATTGAGTCTCTGCACCTATC	FASTERIS	JIE-2	JIE	NextSeq	FASTERIS	ERX4279593	ERR4332848	ERS4812044	PRJEB39329	Rijal et al. 2021
EG10_C002_rpt6	AAGGCATG:AAGGCATG	254	GAAGGCATG	GGGCAATCCTGAGCCAA	CCATTGAGTCTCTGCACCTATC	FASTERIS	JIE-2	JIE	NextSeq	FASTERIS	ERX4279593	ERR4332848	ERS4812044	PRJEB39329	Rijal et al. 2021
EG10_C002_rpt7	AGCAGTCT:AGCAGTCT	323	AGCAGTCT	GGGCAATCCTGAGCCAA	CCATTGAGTCTCTGCACCTATC	FASTERIS	JIE-2	JIE	NextSeq	FASTERIS	ERX4279593	ERR4332848	ERS4812044	PRJEB39329	Rijal et al. 2021
EG10_C002_rpt8	GAATCCAC:GAATCCAC	327	GAATCCAC	GGGCAATCCTGAGCCAA	CCATTGAGTCTCTGCACCTATC	FASTERIS	JIE-2	JIE	NextSeq	FASTERIS	ERX4279593	ERR4332848	ERS4812044	PRJEB39329	Rijal et al. 2021
EG10_C003_rpt1	GAGGACTA:GAGGACTA	52	CGAGGACTA	GGGCAATCCTGAGCCAA	CCATTGAGTCTCTGCACCTATC	FASTERIS	JIE-2	JIE	NextSeq	FASTERIS	ERX4279593	ERR4332848	ERS4812044	PRJEB39329	Rijal et al. 2021
EG10_C003_rpt2	GAGTTCCT:GAGTTCCT	56	TGAGTTCCT	GGGCAATCCTGAGCCAA	CCATTGAGTCTCTGCACCTATC	FASTERIS	JIE-2	JIE	NextSeq	FASTERIS	ERX4279593	ERR4332848	ERS4812044	PRJEB39329	Rijal et al. 2021
EG10_C003_rpt3	AGAGAGTC:AGAGAGTC	137	AGAGAGTC	GGGCAATCCTGAGCCAA	CCATTGAGTCTCTGCACCTATC	FASTERIS	JIE-2	JIE	NextSeq	FASTERIS	ERX4279593	ERR4332848	ERS4812044	PRJEB39329	Rijal et al. 2021
EG10_C003_rpt4	ACAGTGAG:ACAGTGAG	141	ACAGTGAG	GGGCAATCCTGAGCCAA	CCATTGAGTCTCTGCACCTATC	FASTERIS	JIE-2	JIE	NextSeq	FASTERIS	ERX4279593	ERR4332848	ERS4812044	PRJEB39329	Rijal et al. 2021
EG10_C003_rpt5	ACCTAACC:ACCTAACC	233	ACCTAACC	GGGCAATCCTGAGCCAA	CCATTGAGTCTCTGCACCTATC	FASTERIS	JIE-2	JIE	NextSeq	FASTERIS	ERX4279593	ERR4332848	ERS4812044	PRJEB39329	Rijal et al. 2021
EG10_C003_rpt6	AAGCTGTG:AAGCTGTG	237	AAGCTGTG	GGGCAATCCTGAGCCAA	CCATTGAGTCTCTGCACCTATC	FASTERIS	JIE-2	JIE	NextSeq	FASTERIS	ERX4279593	ERR4332848	ERS4812044	PRJEB39329	Rijal et al. 2021
EG10_C003_rpt7	AATACGGC:AATACGGC	340	CAATACGGC	GGGCAATCCTGAGCCAA	CCATTGAGTCTCTGCACCTATC	FASTERIS	JIE-2	JIE	NextSeq	FASTERIS	ERX4279593	ERR4332848	ERS4812044	PRJEB39329	Rijal et al. 2021
EG10_C003_rpt8	AGGCAAGT:AGGCAAGT	344	TAGGCAAGT	GGGCAATCCTGAGCCAA	CCATTGAGTCTCTGCACCTATC	FASTERIS	JIE-2	JIE	NextSeq	FASTERIS	ERX4279593	ERR4332848	ERS4812044	PRJEB39329	Rijal et al. 2021
EG10_C004_rpt1	TTACGCCA:TTACGCCA	25	TTACGCCA	GGGCAATCCTGAGCCAA	CCATTGAGTCTCTGCACCTATC	FASTERIS	JIE-2	JIE	NextSeq	FASTERIS	ERX4279593	ERR4332848	ERS4812044	PRJEB39329	Rijal et al. 2021
EG10_C004_rpt2	GAGTAACC:GAGTAACC	29	GAGTAACC	GGGCAATCCTGAGCCAA	CCATTGAGTCTCTGCACCTATC	FASTERIS	JIE-2	JIE	NextSeq	FASTERIS	ERX4279593	ERR4332848	ERS4812044	PRJEB39329	Rijal et al. 2021
EG10_C004_rpt3	CTTCAACG:CTTCAACG	164	CCTTCAACG	GGGCAATCCTGAGCCAA	CCATTGAGTCTCTGCACCTATC	FASTERIS	JIE-2	JIE	NextSeq	FASTERIS	ERX4279593	ERR4332848	ERS4812044	PRJEB39329	Rijal et al. 2021
EG10_C004_rpt4	CTTCAGGT:CTTCAGGT	168	TCTTCAGGT	GGGCAATCCTGAGCCAA	CCATTGAGTCTCTGCACCTATC	FASTERIS	JIE-2	JIE	NextSeq	FASTERIS	ERX4279593	ERR4332848	ERS4812044	PRJEB39329	Rijal et al. 2021
EG10_C004_rpt5	TCTAACCG:TCTAACCG	260	CTCTAACCG	GGGCAATCCTGAGCCAA	CCATTGAGTCTCTGCACCTATC	FASTERIS	JIE-2	JIE	NextSeq	FASTERIS	ERX4279593	ERR4332848	ERS4812044	PRJEB39329	Rijal et al. 2021
EG10_C004_rpt6	TTCCGCTT:TTCCGCTT	264	TTTCCGCTT	GGGCAATCCTGAGCCAA	CCATTGAGTCTCTGCACCTATC	FASTERIS	JIE-2	JIE	NextSeq	FASTERIS	ERX4279593	ERR4332848	ERS4812044	PRJEB39329	Rijal et al. 2021
EG10_C004_rpt7	GCATGTAC:GCATGTAC	313	GCATGTAC	GGGCAATCCTGAGCCAA	CCATTGAGTCTCTGCACCTATC	FASTERIS	JIE-2	JIE	NextSeq	FASTERIS	ERX4279593	ERR4332848	ERS4812044	PRJEB39329	Rijal et al. 2021
EG10_C004_rpt8	GCATTACG:GCATTACG	317	GCATTACG	GGGCAATCCTGAGCCAA	CCATTGAGTCTCTGCACCTATC	FASTERIS	JIE-2	JIE	NextSeq	FASTERIS	ERX4279593	ERR4332848	ERS4812044	PRJEB39329	Rijal et al. 2021
EG10_C005_rpt1	GATACGCT:GATACGCT	82	AGATACGCT	GGGCAATCCTGAGCCAA	CCATTGAGTCTCTGCACCTATC	FASTERIS	JIE-2	JIE	NextSeq	FASTERIS	ERX4279593	ERR4332848	ERS4812044	PRJEB39329	Rijal et al. 2021
EG10_C005_rpt2	TAGCAAGG:TAGCAAGG	86	GTAGCAAGG	GGGCAATCCTGAGCCAA	CCATTGAGTCTCTGCACCTATC	FASTERIS	JIE-2	JIE	NextSeq	FASTERIS	ERX4279593	ERR4332848	ERS4812044	PRJEB39329	Rijal et al. 2021
EG10_C005_rpt3	CATACCTC:CATACCTC	107	CATACCTC	GGGCAATCCTGAGCCAA	CCATTGAGTCTCTGCACCTATC	FASTERIS	JIE-2	JIE	NextSeq	FASTERIS	ERX4279593	ERR4332848	ERS4812044	PRJEB39329	Rijal et al. 2021
EG10_C005_rpt4	AACGTCGA:AACGTCGA	111	AACGTCGA	GGGCAATCCTGAGCCAA	CCATTGAGTCTCTGCACCTATC	FASTERIS	JIE-2	JIE	NextSeq	FASTERIS	ERX4279593	ERR4332848	ERS4812044	PRJEB39329	Rijal et al. 2021
EG10_C005_rpt5	TGAGTGAC:TGAGTGAC	203	TGAGTGAC	GGGCAATCCTGAGCCAA	CCATTGAGTCTCTGCACCTATC	FASTERIS	JIE-2	JIE	NextSeq	FASTERIS	ERX4279593	ERR4332848	ERS4812044	PRJEB39329	Rijal et al. 2021
EG10_C005_rpt6	ATAGTGGC:ATAGTGGC	207	ATAGTGGC	GGGCAATCCTGAGCCAA	CCATTGAGTCTCTGCACCTATC	FASTERIS	JIE-2	JIE	NextSeq	FASTERIS	ERX4279593	ERR4332848	ERS4812044	PRJEB39329	Rijal et al. 2021
EG10_C005_rpt7	AGGTGACT:AGGTGACT	370	AAGGTGACT	GGGCAATCCTGAGCCAA	CCATTGAGTCTCTGCACCTATC	FASTERIS	JIE-2	JIE	NextSeq	FASTERIS	ERX4279593	ERR4332848	ERS4812044	PRJEB39329	Rijal et al. 2021
EG10_C005_rpt8	TCTGTTCG:TCTGTTCG	374	GTCTGTTCG	GGGCAATCCTGAGCCAA	CCATTGAGTCTCTGCACCTATC	FASTERIS	JIE-2	JIE	NextSeq	FASTERIS	ERX4279593	ERR4332848	ERS4812044	PRJEB39329	Rijal et al. 2021
EG10_C006_rpt1	AATTGCCG:AATTGCCG	3	AATTGCCG	GGGCAATCCTGAGCCAA	CCATTGAGTCTCTGCACCTATC	FASTERIS	JIE-2	JIE	NextSeq	FASTERIS	ERX4279593	ERR4332848	ERS4812044	PRJEB39329	Rijal et al. 2021
EG10_C006_rpt2	GAGCTTAC:GAGCTTAC	7	GAGCTTAC	GGGCAATCCTGAGCCAA	CCATTGAGTCTCTGCACCTATC	FASTERIS	JIE-2	JIE	NextSeq	FASTERIS	ERX4279593	ERR4332848	ERS4812044	PRJEB39329	Rijal et al. 2021
EG10_C006_rpt3	GTTGAGAG:GTTGAGAG	186	AGTTGAGAG	GGGCAATCCTGAGCCAA	CCATTGAGTCTCTGCACCTATC	FASTERIS	JIE-2	JIE	NextSeq	FASTERIS	ERX4279593	ERR4332848	ERS4812044	PRJEB39329	Rijal et al. 2021
EG10_C006_rpt4	ATGAGCAC:ATGAGCAC	190	GATGAGCAC	GGGCAATCCTGAGCCAA	CCATTGAGTCTCTGCACCTATC	FASTERIS	JIE-2	JIE	NextSeq	FASTERIS	ERX4279593	ERR4332848	ERS4812044	PRJEB39329	Rijal et al. 2021
EG10_C006_rpt5	TTCTAGGC:TTCTAGGC	282	ATTCTAGGC	GGGCAATCCTGAGCCAA	CCATTGAGTCTCTGCACCTATC	FASTERIS	JIE-2	JIE	NextSeq	FASTERIS	ERX4279593	ERR4332848	ERS4812044	PRJEB39329	Rijal et al. 2021
EG10_C006_rpt6	TCGTTGCT:TCGTTGCT	286	GTCGTTGCT	GGGCAATCCTGAGCCAA	CCATTGAGTCTCTGCACCTATC	FASTERIS	JIE-2	JIE	NextSeq	FASTERIS	ERX4279593	ERR4332848	ERS4812044	PRJEB39329	Rijal et al. 2021
EG10_C006_rpt7	GAAGGAAG:GAAGGAAG	291	GAAGGAAG	GGGCAATCCTGAGCCAA	CCATTGAGTCTCTGCACCTATC	FASTERIS	JIE-2	JIE	NextSeq	FASTERIS	ERX4279593	ERR4332848	ERS4812044	PRJEB39329	Rijal et al. 2021
EG10_C006_rpt8	CAAGACTC:CAAGACTC	295	CAAGACTC	GGGCAATCCTGAGCCAA	CCATTGAGTCTCTGCACCTATC	FASTERIS	JIE-2	JIE	NextSeq	FASTERIS	ERX4279593	ERR4332848	ERS4812044	PRJEB39329	Rijal et al. 2021
EG10_C007_rpt1	CGCGTAAT:CGCGTAAT	92	CCGCGTAAT	GGGCAATCCTGAGCCAA	CCATTGAGTCTCTGCACCTATC	FASTERIS	JIE-2	JIE	NextSeq	FASTERIS	ERX4279593	ERR4332848	ERS4812044	PRJEB39329	Rijal et al. 2021
EG10_C007_rpt2	CTGTTGTG:CTGTTGTG	96	TCTGTTGTG	GGGCAATCCTGAGCCAA	CCATTGAGTCTCTGCACCTATC	FASTERIS	JIE-2	JIE	NextSeq	FASTERIS	ERX4279593	ERR4332848	ERS4812044	PRJEB39329	Rijal et al. 2021
EG10_C007_rpt3	AACGCTTC:AACGCTTC	97	AACGCTTC	GGGCAATCCTGAGCCAA	CCATTGAGTCTCTGCACCTATC	FASTERIS	JIE-2	JIE	NextSeq	FASTERIS	ERX4279593	ERR4332848	ERS4812044	PRJEB39329	Rijal et al. 2021
EG10_C007_rpt4	ACAGAAGC:ACAGAAGC	101	ACAGAAGC	GGGCAATCCTGAGCCAA	CCATTGAGTCTCTGCACCTATC	FASTERIS	JIE-2	JIE	NextSeq	FASTERIS	ERX4279593	ERR4332848	ERS4812044	PRJEB39329	Rijal et al. 2021
EG10_C007_rpt5	CGTGATAC:CGTGATAC	193	CGTGATAC	GGGCAATCCTGAGCCAA	CCATTGAGTCTCTGCACCTATC	FASTERIS	JIE-2	JIE	NextSeq	FASTERIS	ERX4279593	ERR4332848	ERS4812044	PRJEB39329	Rijal et al. 2021
EG10_C007_rpt6	CATGGCAA:CATGGCAA	197	CATGGCAA	GGGCAATCCTGAGCCAA	CCATTGAGTCTCTGCACCTATC	FASTERIS	JIE-2	JIE	NextSeq	FASTERIS	ERX4279593	ERR4332848	ERS4812044	PRJEB39329	Rijal et al. 2021
EG10_C007_rpt7	TGTGCTTG:TGTGCTTG	380	CTGTGCTTG	GGGCAATCCTGAGCCAA	CCATTGAGTCTCTGCACCTATC	FASTERIS	JIE-2	JIE	NextSeq	FASTERIS	ERX4279593	ERR4332848	ERS4812044	PRJEB39329	Rijal et al. 2021
EG10_C007_rpt8	ACGGAACT:ACGGAACT	384	TACGGAACT	GGGCAATCCTGAGCCAA	CCATTGAGTCTCTGCACCTATC	FASTERIS	JIE-2	JIE	NextSeq	FASTERIS	ERX4279593	ERR4332848	ERS4812044	PRJEB39329	Rijal et al. 2021
EG10_C008_rpt1	GTTAACGG:GTTAACGG	90	AGTTAACGG	GGGCAATCCTGAGCCAA	CCATTGAGTCTCTGCACCTATC	FASTERIS	JIE-2	JIE	NextSeq	FASTERIS	ERX4279593	ERR4332848	ERS4812044	PRJEB39329	Rijal et al. 2021
EG10_C008_rpt2	AGACATCC:AGACATCC	94	GAGACATCC	GGGCAATCCTGAGCCAA	CCATTGAGTCTCTGCACCTATC	FASTERIS	JIE-2	JIE	NextSeq	FASTERIS	ERX4279593	ERR4332848	ERS4812044	PRJEB39329	Rijal et al. 2021
EG10_C008_rpt3	TCCATACG:TCCATACG	99	TCCATACG	GGGCAATCCTGAGCCAA	CCATTGAGTCTCTGCACCTATC	FASTERIS	JIE-2	JIE	NextSeq	FASTERIS	ERX4279593	ERR4332848	ERS4812044	PRJEB39329	Rijal et al. 2021
EG10_C008_rpt4	CGCTCTTA:CGCTCTTA	103	CGCTCTTA	GGGCAATCCTGAGCCAA	CCATTGAGTCTCTGCACCTATC	FASTERIS	JIE-2	JIE	NextSeq	FASTERIS	ERX4279593	ERR4332848	ERS4812044	PRJEB39329	Rijal et al. 2021
EG10_C008_rpt5	ATTCTCGC:ATTCTCGC	195	ATTCTCGC	GGGCAATCCTGAGCCAA	CCATTGAGTCTCTGCACCTATC	FASTERIS	JIE-2	JIE	NextSeq	FASTERIS	ERX4279593	ERR4332848	ERS4812044	PRJEB39329	Rijal et al. 2021
EG10_C008_rpt6	TCTACACC:TCTACACC	199	TCTACACC	GGGCAATCCTGAGCCAA	CCATTGAGTCTCTGCACCTATC	FASTERIS	JIE-2	JIE	NextSeq	FASTERIS	ERX4279593	ERR4332848	ERS4812044	PRJEB39329	Rijal et al. 2021
EG10_C008_rpt7	CACAGAGT:CACAGAGT	378	ACACAGAGT	GGGCAATCCTGAGCCAA	CCATTGAGTCTCTGCACCTATC	FASTERIS	JIE-2	JIE	NextSeq	FASTERIS	ERX4279593	ERR4332848	ERS4812044	PRJEB39329	Rijal et al. 2021
EG10_C008_rpt8	ACCAGTAC:ACCAGTAC	382	GACCAGTAC	GGGCAATCCTGAGCCAA	CCATTGAGTCTCTGCACCTATC	FASTERIS	JIE-2	JIE	NextSeq	FASTERIS	ERX4279593	ERR4332848	ERS4812044	PRJEB39329	Rijal et al. 2021
EG10_L012_rpt1	CAACCTCA:CAACCTCA	73	CAACCTCA	GGGCAATCCTGAGCCAA	CCATTGAGTCTCTGCACCTATC	FASTERIS	JIE-2	JIE	NextSeq	FASTERIS	ERX4279593	ERR4332848	ERS4812044	PRJEB39329	Rijal et al. 2021
EG10_L012_rpt2	CAGTTCTC:CAGTTCTC	77	CAGTTCTC	GGGCAATCCTGAGCCAA	CCATTGAGTCTCTGCACCTATC	FASTERIS	JIE-2	JIE	NextSeq	FASTERIS	ERX4279593	ERR4332848	ERS4812044	PRJEB39329	Rijal et al. 2021
EG10_L012_rpt3	GTTACTCG:GTTACTCG	116	CGTTACTCG	GGGCAATCCTGAGCCAA	CCATTGAGTCTCTGCACCTATC	FASTERIS	JIE-2	JIE	NextSeq	FASTERIS	ERX4279593	ERR4332848	ERS4812044	PRJEB39329	Rijal et al. 2021
EG10_L012_rpt4	TGCACTAC:TGCACTAC	120	TTGCACTAC	GGGCAATCCTGAGCCAA	CCATTGAGTCTCTGCACCTATC	FASTERIS	JIE-2	JIE	NextSeq	FASTERIS	ERX4279593	ERR4332848	ERS4812044	PRJEB39329	Rijal et al. 2021
EG10_L012_rpt5	CGTTACGT:CGTTACGT	212	CCGTTACGT	GGGCAATCCTGAGCCAA	CCATTGAGTCTCTGCACCTATC	FASTERIS	JIE-2	JIE	NextSeq	FASTERIS	ERX4279593	ERR4332848	ERS4812044	PRJEB39329	Rijal et al. 2021
EG10_L012_rpt6	TGGTGATG:TGGTGATG	216	TTGGTGATG	GGGCAATCCTGAGCCAA	CCATTGAGTCTCTGCACCTATC	FASTERIS	JIE-2	JIE	NextSeq	FASTERIS	ERX4279593	ERR4332848	ERS4812044	PRJEB39329	Rijal et al. 2021
EG10_L012_rpt7	TCCTTAGC:TCCTTAGC	361	TCCTTAGC	GGGCAATCCTGAGCCAA	CCATTGAGTCTCTGCACCTATC	FASTERIS	JIE-2	JIE	NextSeq	FASTERIS	ERX4279593	ERR4332848	ERS4812044	PRJEB39329	Rijal et al. 2021
EG10_L012_rpt8	CCGTAGTT:CCGTAGTT	365	CCGTAGTT	GGGCAATCCTGAGCCAA	CCATTGAGTCTCTGCACCTATC	FASTERIS	JIE-2	JIE	NextSeq	FASTERIS	ERX4279593	ERR4332848	ERS4812044	PRJEB39329	Rijal et al. 2021
EG10_L019_rpt1	ATGGAGGT:ATGGAGGT	19	ATGGAGGT	GGGCAATCCTGAGCCAA	CCATTGAGTCTCTGCACCTATC	FASTERIS	JIE-2	JIE	NextSeq	FASTERIS	ERX4279593	ERR4332848	ERS4812044	PRJEB39329	Rijal et al. 2021
EG10_L019_rpt2	GGCATGTA:GGCATGTA	23	GGCATGTA	GGGCAATCCTGAGCCAA	CCATTGAGTCTCTGCACCTATC	FASTERIS	JIE-2	JIE	NextSeq	FASTERIS	ERX4279593	ERR4332848	ERS4812044	PRJEB39329	Rijal et al. 2021
EG10_L019_rpt3	GATGCCTT:GATGCCTT	170	AGATGCCTT	GGGCAATCCTGAGCCAA	CCATTGAGTCTCTGCACCTATC	FASTERIS	JIE-2	JIE	NextSeq	FASTERIS	ERX4279593	ERR4332848	ERS4812044	PRJEB39329	Rijal et al. 2021
EG10_L019_rpt4	TGAAGTCG:TGAAGTCG	174	GTGAAGTCG	GGGCAATCCTGAGCCAA	CCATTGAGTCTCTGCACCTATC	FASTERIS	JIE-2	JIE	NextSeq	FASTERIS	ERX4279593	ERR4332848	ERS4812044	PRJEB39329	Rijal et al. 2021
EG10_L019_rpt5	CCAATAGC:CCAATAGC	266	ACCAATAGC	GGGCAATCCTGAGCCAA	CCATTGAGTCTCTGCACCTATC	FASTERIS	JIE-2	JIE	NextSeq	FASTERIS	ERX4279593	ERR4332848	ERS4812044	PRJEB39329	Rijal et al. 2021
EG10_L019_rpt6	TGGTCGTA:TGGTCGTA	270	GTGGTCGTA	GGGCAATCCTGAGCCAA	CCATTGAGTCTCTGCACCTATC	FASTERIS	JIE-2	JIE	NextSeq	FASTERIS	ERX4279593	ERR4332848	ERS4812044	PRJEB39329	Rijal et al. 2021
EG10_L019_rpt7	GAAGTGTG:GAAGTGTG	307	GAAGTGTG	GGGCAATCCTGAGCCAA	CCATTGAGTCTCTGCACCTATC	FASTERIS	JIE-2	JIE	NextSeq	FASTERIS	ERX4279593	ERR4332848	ERS4812044	PRJEB39329	Rijal et al. 2021
EG10_L019_rpt8	CTAGACCT:CTAGACCT	311	CTAGACCT	GGGCAATCCTGAGCCAA	CCATTGAGTCTCTGCACCTATC	FASTERIS	JIE-2	JIE	NextSeq	FASTERIS	ERX4279593	ERR4332848	ERS4812044	PRJEB39329	Rijal et al. 2021
EG10_L033_rpt1	GGAATGAG:GGAATGAG	2	AGGAATGAG	GGGCAATCCTGAGCCAA	CCATTGAGTCTCTGCACCTATC	FASTERIS	JIE-2	JIE	NextSeq	FASTERIS	ERX4279593	ERR4332848	ERS4812044	PRJEB39329	Rijal et al. 2021
EG10_L033_rpt2	TGAGACAG:TGAGACAG	6	GTGAGACAG	GGGCAATCCTGAGCCAA	CCATTGAGTCTCTGCACCTATC	FASTERIS	JIE-2	JIE	NextSeq	FASTERIS	ERX4279593	ERR4332848	ERS4812044	PRJEB39329	Rijal et al. 2021
EG10_L033_rpt3	AGATCTCG:AGATCTCG	187	AGATCTCG	GGGCAATCCTGAGCCAA	CCATTGAGTCTCTGCACCTATC	FASTERIS	JIE-2	JIE	NextSeq	FASTERIS	ERX4279593	ERR4332848	ERS4812044	PRJEB39329	Rijal et al. 2021
EG10_L033_rpt4	GGTTACTG:GGTTACTG	191	GGTTACTG	GGGCAATCCTGAGCCAA	CCATTGAGTCTCTGCACCTATC	FASTERIS	JIE-2	JIE	NextSeq	FASTERIS	ERX4279593	ERR4332848	ERS4812044	PRJEB39329	Rijal et al. 2021
EG10_L033_rpt5	GAAGATCC:GAAGATCC	283	GAAGATCC	GGGCAATCCTGAGCCAA	CCATTGAGTCTCTGCACCTATC	FASTERIS	JIE-2	JIE	NextSeq	FASTERIS	ERX4279593	ERR4332848	ERS4812044	PRJEB39329	Rijal et al. 2021
EG10_L033_rpt6	CCACGTTA:CCACGTTA	287	CCACGTTA	GGGCAATCCTGAGCCAA	CCATTGAGTCTCTGCACCTATC	FASTERIS	JIE-2	JIE	NextSeq	FASTERIS	ERX4279593	ERR4332848	ERS4812044	PRJEB39329	Rijal et al. 2021
EG10_L033_rpt7	CCTTGGAA:CCTTGGAA	290	ACCTTGGAA	GGGCAATCCTGAGCCAA	CCATTGAGTCTCTGCACCTATC	FASTERIS	JIE-2	JIE	NextSeq	FASTERIS	ERX4279593	ERR4332848	ERS4812044	PRJEB39329	Rijal et al. 2021
EG10_L033_rpt8	ACGAACTC:ACGAACTC	294	GACGAACTC	GGGCAATCCTGAGCCAA	CCATTGAGTCTCTGCACCTATC	FASTERIS	JIE-2	JIE	NextSeq	FASTERIS	ERX4279593	ERR4332848	ERS4812044	PRJEB39329	Rijal et al. 2021
EG10_L040_rpt1	AACAGGAG:AACAGGAG	28	CAACAGGAG	GGGCAATCCTGAGCCAA	CCATTGAGTCTCTGCACCTATC	FASTERIS	JIE-2	JIE	NextSeq	FASTERIS	ERX4279593	ERR4332848	ERS4812044	PRJEB39329	Rijal et al. 2021
EG10_L040_rpt2	TCAGTCGA:TCAGTCGA	32	TTCAGTCGA	GGGCAATCCTGAGCCAA	CCATTGAGTCTCTGCACCTATC	FASTERIS	JIE-2	JIE	NextSeq	FASTERIS	ERX4279593	ERR4332848	ERS4812044	PRJEB39329	Rijal et al. 2021
EG10_L040_rpt3	TGCTTGTC:TGCTTGTC	161	TGCTTGTC	GGGCAATCCTGAGCCAA	CCATTGAGTCTCTGCACCTATC	FASTERIS	JIE-2	JIE	NextSeq	FASTERIS	ERX4279593	ERR4332848	ERS4812044	PRJEB39329	Rijal et al. 2021
EG10_L040_rpt4	CATCGGAT:CATCGGAT	165	CATCGGAT	GGGCAATCCTGAGCCAA	CCATTGAGTCTCTGCACCTATC	FASTERIS	JIE-2	JIE	NextSeq	FASTERIS	ERX4279593	ERR4332848	ERS4812044	PRJEB39329	Rijal et al. 2021
EG10_L040_rpt5	GCACAGAA:GCACAGAA	257	GCACAGAA	GGGCAATCCTGAGCCAA	CCATTGAGTCTCTGCACCTATC	FASTERIS	JIE-2	JIE	NextSeq	FASTERIS	ERX4279593	ERR4332848	ERS4812044	PRJEB39329	Rijal et al. 2021
EG10_L040_rpt6	GCACATTC:GCACATTC	261	GCACATTC	GGGCAATCCTGAGCCAA	CCATTGAGTCTCTGCACCTATC	FASTERIS	JIE-2	JIE	NextSeq	FASTERIS	ERX4279593	ERR4332848	ERS4812044	PRJEB39329	Rijal et al. 2021
EG10_L040_rpt7	CAAGGTTG:CAAGGTTG	316	CCAAGGTTG	GGGCAATCCTGAGCCAA	CCATTGAGTCTCTGCACCTATC	FASTERIS	JIE-2	JIE	NextSeq	FASTERIS	ERX4279593	ERR4332848	ERS4812044	PRJEB39329	Rijal et al. 2021
EG10_L040_rpt8	CTAGCAGA:CTAGCAGA	320	TCTAGCAGA	GGGCAATCCTGAGCCAA	CCATTGAGTCTCTGCACCTATC	FASTERIS	JIE-2	JIE	NextSeq	FASTERIS	ERX4279593	ERR4332848	ERS4812044	PRJEB39329	Rijal et al. 2021
EG10_L047_rpt1	GTGTTGGA:GTGTTGGA	83	GTGTTGGA	GGGCAATCCTGAGCCAA	CCATTGAGTCTCTGCACCTATC	FASTERIS	JIE-2	JIE	NextSeq	FASTERIS	ERX4279593	ERR4332848	ERS4812044	PRJEB39329	Rijal et al. 2021
EG10_L047_rpt2	GTCACAGA:GTCACAGA	87	GTCACAGA	GGGCAATCCTGAGCCAA	CCATTGAGTCTCTGCACCTATC	FASTERIS	JIE-2	JIE	NextSeq	FASTERIS	ERX4279593	ERR4332848	ERS4812044	PRJEB39329	Rijal et al. 2021
EG10_L047_rpt3	AAGAGTGC:AAGAGTGC	106	AAAGAGTGC	GGGCAATCCTGAGCCAA	CCATTGAGTCTCTGCACCTATC	FASTERIS	JIE-2	JIE	NextSeq	FASTERIS	ERX4279593	ERR4332848	ERS4812044	PRJEB39329	Rijal et al. 2021
EG10_L047_rpt4	AGACGCTT:AGACGCTT	110	GAGACGCTT	GGGCAATCCTGAGCCAA	CCATTGAGTCTCTGCACCTATC	FASTERIS	JIE-2	JIE	NextSeq	FASTERIS	ERX4279593	ERR4332848	ERS4812044	PRJEB39329	Rijal et al. 2021
EG10_L047_rpt5	CATGTACG:CATGTACG	202	ACATGTACG	GGGCAATCCTGAGCCAA	CCATTGAGTCTCTGCACCTATC	FASTERIS	JIE-2	JIE	NextSeq	FASTERIS	ERX4279593	ERR4332848	ERS4812044	PRJEB39329	Rijal et al. 2021
EG10_L047_rpt6	TAGTTCGG:TAGTTCGG	206	GTAGTTCGG	GGGCAATCCTGAGCCAA	CCATTGAGTCTCTGCACCTATC	FASTERIS	JIE-2	JIE	NextSeq	FASTERIS	ERX4279593	ERR4332848	ERS4812044	PRJEB39329	Rijal et al. 2021
EG10_L047_rpt7	GCAGGATA:GCAGGATA	371	GCAGGATA	GGGCAATCCTGAGCCAA	CCATTGAGTCTCTGCACCTATC	FASTERIS	JIE-2	JIE	NextSeq	FASTERIS	ERX4279593	ERR4332848	ERS4812044	PRJEB39329	Rijal et al. 2021
EG10_L047_rpt8	TGCAACGA:TGCAACGA	375	TGCAACGA	GGGCAATCCTGAGCCAA	CCATTGAGTCTCTGCACCTATC	FASTERIS	JIE-2	JIE	NextSeq	FASTERIS	ERX4279593	ERR4332848	ERS4812044	PRJEB39329	Rijal et al. 2021
EG10_L054_rpt1	TGAGGACA:TGAGGACA	27	TGAGGACA	GGGCAATCCTGAGCCAA	CCATTGAGTCTCTGCACCTATC	FASTERIS	JIE-2	JIE	NextSeq	FASTERIS	ERX4279593	ERR4332848	ERS4812044	PRJEB39329	Rijal et al. 2021
EG10_L054_rpt2	TGCTCCAA:TGCTCCAA	31	TGCTCCAA	GGGCAATCCTGAGCCAA	CCATTGAGTCTCTGCACCTATC	FASTERIS	JIE-2	JIE	NextSeq	FASTERIS	ERX4279593	ERR4332848	ERS4812044	PRJEB39329	Rijal et al. 2021
EG10_L054_rpt3	CATCGATG:CATCGATG	162	ACATCGATG	GGGCAATCCTGAGCCAA	CCATTGAGTCTCTGCACCTATC	FASTERIS	JIE-2	JIE	NextSeq	FASTERIS	ERX4279593	ERR4332848	ERS4812044	PRJEB39329	Rijal et al. 2021
EG10_L054_rpt4	AAGAACCG:AAGAACCG	166	GAAGAACCG	GGGCAATCCTGAGCCAA	CCATTGAGTCTCTGCACCTATC	FASTERIS	JIE-2	JIE	NextSeq	FASTERIS	ERX4279593	ERR4332848	ERS4812044	PRJEB39329	Rijal et al. 2021
EG10_L054_rpt5	AAGGCTGT:AAGGCTGT	258	AAAGGCTGT	GGGCAATCCTGAGCCAA	CCATTGAGTCTCTGCACCTATC	FASTERIS	JIE-2	JIE	NextSeq	FASTERIS	ERX4279593	ERR4332848	ERS4812044	PRJEB39329	Rijal et al. 2021
EG10_L054_rpt6	GAACTCGT:GAACTCGT	262	GGAACTCGT	GGGCAATCCTGAGCCAA	CCATTGAGTCTCTGCACCTATC	FASTERIS	JIE-2	JIE	NextSeq	FASTERIS	ERX4279593	ERR4332848	ERS4812044	PRJEB39329	Rijal et al. 2021
EG10_L054_rpt7	ACGCGTAT:ACGCGTAT	315	ACGCGTAT	GGGCAATCCTGAGCCAA	CCATTGAGTCTCTGCACCTATC	FASTERIS	JIE-2	JIE	NextSeq	FASTERIS	ERX4279593	ERR4332848	ERS4812044	PRJEB39329	Rijal et al. 2021
EG10_L054_rpt8	CAAGTCCA:CAAGTCCA	319	CAAGTCCA	GGGCAATCCTGAGCCAA	CCATTGAGTCTCTGCACCTATC	FASTERIS	JIE-2	JIE	NextSeq	FASTERIS	ERX4279593	ERR4332848	ERS4812044	PRJEB39329	Rijal et al. 2021
EG10_L061_rpt1	AACCAACG:AACCAACG	44	CAACCAACG	GGGCAATCCTGAGCCAA	CCATTGAGTCTCTGCACCTATC	FASTERIS	JIE-2	JIE	NextSeq	FASTERIS	ERX4279593	ERR4332848	ERS4812044	PRJEB39329	Rijal et al. 2021
EG10_L061_rpt2	TCATGCCT:TCATGCCT	48	TTCATGCCT	GGGCAATCCTGAGCCAA	CCATTGAGTCTCTGCACCTATC	FASTERIS	JIE-2	JIE	NextSeq	FASTERIS	ERX4279593	ERR4332848	ERS4812044	PRJEB39329	Rijal et al. 2021
EG10_L061_rpt3	AGAGCTAC:AGAGCTAC	145	AGAGCTAC	GGGCAATCCTGAGCCAA	CCATTGAGTCTCTGCACCTATC	FASTERIS	JIE-2	JIE	NextSeq	FASTERIS	ERX4279593	ERR4332848	ERS4812044	PRJEB39329	Rijal et al. 2021
EG10_L061_rpt4	ATACGTGC:ATACGTGC	149	ATACGTGC	GGGCAATCCTGAGCCAA	CCATTGAGTCTCTGCACCTATC	FASTERIS	JIE-2	JIE	NextSeq	FASTERIS	ERX4279593	ERR4332848	ERS4812044	PRJEB39329	Rijal et al. 2021
EG10_L061_rpt5	TCGGACTT:TCGGACTT	241	TCGGACTT	GGGCAATCCTGAGCCAA	CCATTGAGTCTCTGCACCTATC	FASTERIS	JIE-2	JIE	NextSeq	FASTERIS	ERX4279593	ERR4332848	ERS4812044	PRJEB39329	Rijal et al. 2021
EG10_L061_rpt6	AAGGACAC:AAGGACAC	245	AAGGACAC	GGGCAATCCTGAGCCAA	CCATTGAGTCTCTGCACCTATC	FASTERIS	JIE-2	JIE	NextSeq	FASTERIS	ERX4279593	ERR4332848	ERS4812044	PRJEB39329	Rijal et al. 2021
EG10_L061_rpt7	CGAGATCA:CGAGATCA	332	CCGAGATCA	GGGCAATCCTGAGCCAA	CCATTGAGTCTCTGCACCTATC	FASTERIS	JIE-2	JIE	NextSeq	FASTERIS	ERX4279593	ERR4332848	ERS4812044	PRJEB39329	Rijal et al. 2021
EG10_L061_rpt8	TAGGTAGC:TAGGTAGC	336	TTAGGTAGC	GGGCAATCCTGAGCCAA	CCATTGAGTCTCTGCACCTATC	FASTERIS	JIE-2	JIE	NextSeq	FASTERIS	ERX4279593	ERR4332848	ERS4812044	PRJEB39329	Rijal et al. 2021
EG10_L068_rpt1	CAGGCTAA:CAGGCTAA	41	CAGGCTAA	GGGCAATCCTGAGCCAA	CCATTGAGTCTCTGCACCTATC	FASTERIS	JIE-2	JIE	NextSeq	FASTERIS	ERX4279593	ERR4332848	ERS4812044	PRJEB39329	Rijal et al. 2021
EG10_L068_rpt2	CTGCGAAT:CTGCGAAT	45	CTGCGAAT	GGGCAATCCTGAGCCAA	CCATTGAGTCTCTGCACCTATC	FASTERIS	JIE-2	JIE	NextSeq	FASTERIS	ERX4279593	ERR4332848	ERS4812044	PRJEB39329	Rijal et al. 2021
EG10_L068_rpt3	CGTAAGTC:CGTAAGTC	148	CCGTAAGTC	GGGCAATCCTGAGCCAA	CCATTGAGTCTCTGCACCTATC	FASTERIS	JIE-2	JIE	NextSeq	FASTERIS	ERX4279593	ERR4332848	ERS4812044	PRJEB39329	Rijal et al. 2021
EG10_L068_rpt4	CAATGGCT:CAATGGCT	152	TCAATGGCT	GGGCAATCCTGAGCCAA	CCATTGAGTCTCTGCACCTATC	FASTERIS	JIE-2	JIE	NextSeq	FASTERIS	ERX4279593	ERR4332848	ERS4812044	PRJEB39329	Rijal et al. 2021
EG10_L068_rpt5	TGGCGTTA:TGGCGTTA	244	CTGGCGTTA	GGGCAATCCTGAGCCAA	CCATTGAGTCTCTGCACCTATC	FASTERIS	JIE-2	JIE	NextSeq	FASTERIS	ERX4279593	ERR4332848	ERS4812044	PRJEB39329	Rijal et al. 2021
EG10_L068_rpt6	ACCTCTGT:ACCTCTGT	248	TACCTCTGT	GGGCAATCCTGAGCCAA	CCATTGAGTCTCTGCACCTATC	FASTERIS	JIE-2	JIE	NextSeq	FASTERIS	ERX4279593	ERR4332848	ERS4812044	PRJEB39329	Rijal et al. 2021
EG10_L068_rpt7	TATGCGCA:TATGCGCA	329	TATGCGCA	GGGCAATCCTGAGCCAA	CCATTGAGTCTCTGCACCTATC	FASTERIS	JIE-2	JIE	NextSeq	FASTERIS	ERX4279593	ERR4332848	ERS4812044	PRJEB39329	Rijal et al. 2021
EG10_L068_rpt8	CAATACCG:CAATACCG	333	CAATACCG	GGGCAATCCTGAGCCAA	CCATTGAGTCTCTGCACCTATC	FASTERIS	JIE-2	JIE	NextSeq	FASTERIS	ERX4279593	ERR4332848	ERS4812044	PRJEB39329	Rijal et al. 2021
EG10_L075_rpt1	GGATGTCT:GGATGTCT	68	CGGATGTCT	GGGCAATCCTGAGCCAA	CCATTGAGTCTCTGCACCTATC	FASTERIS	JIE-2	JIE	NextSeq	FASTERIS	ERX4279593	ERR4332848	ERS4812044	PRJEB39329	Rijal et al. 2021
EG10_L075_rpt2	CACGGATA:CACGGATA	72	TCACGGATA	GGGCAATCCTGAGCCAA	CCATTGAGTCTCTGCACCTATC	FASTERIS	JIE-2	JIE	NextSeq	FASTERIS	ERX4279593	ERR4332848	ERS4812044	PRJEB39329	Rijal et al. 2021
EG10_L075_rpt3	ACAACGCT:ACAACGCT	121	ACAACGCT	GGGCAATCCTGAGCCAA	CCATTGAGTCTCTGCACCTATC	FASTERIS	JIE-2	JIE	NextSeq	FASTERIS	ERX4279593	ERR4332848	ERS4812044	PRJEB39329	Rijal et al. 2021
EG10_L075_rpt4	CAACGTAC:CAACGTAC	125	CAACGTAC	GGGCAATCCTGAGCCAA	CCATTGAGTCTCTGCACCTATC	FASTERIS	JIE-2	JIE	NextSeq	FASTERIS	ERX4279593	ERR4332848	ERS4812044	PRJEB39329	Rijal et al. 2021
EG10_L075_rpt5	GAGTCAGT:GAGTCAGT	217	GAGTCAGT	GGGCAATCCTGAGCCAA	CCATTGAGTCTCTGCACCTATC	FASTERIS	JIE-2	JIE	NextSeq	FASTERIS	ERX4279593	ERR4332848	ERS4812044	PRJEB39329	Rijal et al. 2021
EG10_L075_rpt6	ATTGCAGC:ATTGCAGC	221	ATTGCAGC	GGGCAATCCTGAGCCAA	CCATTGAGTCTCTGCACCTATC	FASTERIS	JIE-2	JIE	NextSeq	FASTERIS	ERX4279593	ERR4332848	ERS4812044	PRJEB39329	Rijal et al. 2021
EG10_L075_rpt7	ATCGCTGA:ATCGCTGA	356	CATCGCTGA	GGGCAATCCTGAGCCAA	CCATTGAGTCTCTGCACCTATC	FASTERIS	JIE-2	JIE	NextSeq	FASTERIS	ERX4279593	ERR4332848	ERS4812044	PRJEB39329	Rijal et al. 2021
EG10_L075_rpt8	TGTCGTAC:TGTCGTAC	360	TTGTCGTAC	GGGCAATCCTGAGCCAA	CCATTGAGTCTCTGCACCTATC	FASTERIS	JIE-2	JIE	NextSeq	FASTERIS	ERX4279593	ERR4332848	ERS4812044	PRJEB39329	Rijal et al. 2021
EG10_L082_rpt1	TAGCCACT:TAGCCACT	51	TAGCCACT	GGGCAATCCTGAGCCAA	CCATTGAGTCTCTGCACCTATC	FASTERIS	JIE-2	JIE	NextSeq	FASTERIS	ERX4279593	ERR4332848	ERS4812044	PRJEB39329	Rijal et al. 2021
EG10_L082_rpt2	GTGTAGTC:GTGTAGTC	55	GTGTAGTC	GGGCAATCCTGAGCCAA	CCATTGAGTCTCTGCACCTATC	FASTERIS	JIE-2	JIE	NextSeq	FASTERIS	ERX4279593	ERR4332848	ERS4812044	PRJEB39329	Rijal et al. 2021
EG10_L082_rpt3	AACTCCTG:AACTCCTG	138	AAACTCCTG	GGGCAATCCTGAGCCAA	CCATTGAGTCTCTGCACCTATC	FASTERIS	JIE-2	JIE	NextSeq	FASTERIS	ERX4279593	ERR4332848	ERS4812044	PRJEB39329	Rijal et al. 2021
EG10_L082_rpt4	CGGTTGAA:CGGTTGAA	142	GCGGTTGAA	GGGCAATCCTGAGCCAA	CCATTGAGTCTCTGCACCTATC	FASTERIS	JIE-2	JIE	NextSeq	FASTERIS	ERX4279593	ERR4332848	ERS4812044	PRJEB39329	Rijal et al. 2021
EG10_L082_rpt5	AAGCTCCA:AAGCTCCA	234	AAAGCTCCA	GGGCAATCCTGAGCCAA	CCATTGAGTCTCTGCACCTATC	FASTERIS	JIE-2	JIE	NextSeq	FASTERIS	ERX4279593	ERR4332848	ERS4812044	PRJEB39329	Rijal et al. 2021
EG10_L082_rpt6	AGCATTGC:AGCATTGC	238	GAGCATTGC	GGGCAATCCTGAGCCAA	CCATTGAGTCTCTGCACCTATC	FASTERIS	JIE-2	JIE	NextSeq	FASTERIS	ERX4279593	ERR4332848	ERS4812044	PRJEB39329	Rijal et al. 2021
EG10_L082_rpt7	TTGACGGT:TTGACGGT	339	TTGACGGT	GGGCAATCCTGAGCCAA	CCATTGAGTCTCTGCACCTATC	FASTERIS	JIE-2	JIE	NextSeq	FASTERIS	ERX4279593	ERR4332848	ERS4812044	PRJEB39329	Rijal et al. 2021
EG10_L082_rpt8	ATCGAGAC:ATCGAGAC	343	ATCGAGAC	GGGCAATCCTGAGCCAA	CCATTGAGTCTCTGCACCTATC	FASTERIS	JIE-2	JIE	NextSeq	FASTERIS	ERX4279593	ERR4332848	ERS4812044	PRJEB39329	Rijal et al. 2021
EG10_L089_rpt1	AGTTCCAC:AGTTCCAC	43	AGTTCCAC	GGGCAATCCTGAGCCAA	CCATTGAGTCTCTGCACCTATC	FASTERIS	JIE-2	JIE	NextSeq	FASTERIS	ERX4279593	ERR4332848	ERS4812044	PRJEB39329	Rijal et al. 2021
EG10_L089_rpt2	AGAACGTG:AGAACGTG	47	AGAACGTG	GGGCAATCCTGAGCCAA	CCATTGAGTCTCTGCACCTATC	FASTERIS	JIE-2	JIE	NextSeq	FASTERIS	ERX4279593	ERR4332848	ERS4812044	PRJEB39329	Rijal et al. 2021
EG10_L089_rpt3	AACTGAGG:AACTGAGG	146	AAACTGAGG	GGGCAATCCTGAGCCAA	CCATTGAGTCTCTGCACCTATC	FASTERIS	JIE-2	JIE	NextSeq	FASTERIS	ERX4279593	ERR4332848	ERS4812044	PRJEB39329	Rijal et al. 2021
EG10_L089_rpt4	CATCAGCA:CATCAGCA	150	GCATCAGCA	GGGCAATCCTGAGCCAA	CCATTGAGTCTCTGCACCTATC	FASTERIS	JIE-2	JIE	NextSeq	FASTERIS	ERX4279593	ERR4332848	ERS4812044	PRJEB39329	Rijal et al. 2021
EG10_L089_rpt5	TAACGCTC:TAACGCTC	242	ATAACGCTC	GGGCAATCCTGAGCCAA	CCATTGAGTCTCTGCACCTATC	FASTERIS	JIE-2	JIE	NextSeq	FASTERIS	ERX4279593	ERR4332848	ERS4812044	PRJEB39329	Rijal et al. 2021
EG10_L089_rpt6	TACAGCCT:TACAGCCT	246	GTACAGCCT	GGGCAATCCTGAGCCAA	CCATTGAGTCTCTGCACCTATC	FASTERIS	JIE-2	JIE	NextSeq	FASTERIS	ERX4279593	ERR4332848	ERS4812044	PRJEB39329	Rijal et al. 2021
EG10_L089_rpt7	ACGGTAGA:ACGGTAGA	331	ACGGTAGA	GGGCAATCCTGAGCCAA	CCATTGAGTCTCTGCACCTATC	FASTERIS	JIE-2	JIE	NextSeq	FASTERIS	ERX4279593	ERR4332848	ERS4812044	PRJEB39329	Rijal et al. 2021
EG10_L089_rpt8	GCCAGTTA:GCCAGTTA	335	GCCAGTTA	GGGCAATCCTGAGCCAA	CCATTGAGTCTCTGCACCTATC	FASTERIS	JIE-2	JIE	NextSeq	FASTERIS	ERX4279593	ERR4332848	ERS4812044	PRJEB39329	Rijal et al. 2021
EG10_L103_rpt1	TGAGAGCT:TGAGAGCT	9	TGAGAGCT	GGGCAATCCTGAGCCAA	CCATTGAGTCTCTGCACCTATC	FASTERIS	JIE-2	JIE	NextSeq	FASTERIS	ERX4279593	ERR4332848	ERS4812044	PRJEB39329	Rijal et al. 2021
EG10_L103_rpt2	TTACCGCT:TTACCGCT	13	TTACCGCT	GGGCAATCCTGAGCCAA	CCATTGAGTCTCTGCACCTATC	FASTERIS	JIE-2	JIE	NextSeq	FASTERIS	ERX4279593	ERR4332848	ERS4812044	PRJEB39329	Rijal et al. 2021
EG10_L103_rpt3	GGACTATG:GGACTATG	180	CGGACTATG	GGGCAATCCTGAGCCAA	CCATTGAGTCTCTGCACCTATC	FASTERIS	JIE-2	JIE	NextSeq	FASTERIS	ERX4279593	ERR4332848	ERS4812044	PRJEB39329	Rijal et al. 2021
EG10_L103_rpt4	ACAAGCTG:ACAAGCTG	184	TACAAGCTG	GGGCAATCCTGAGCCAA	CCATTGAGTCTCTGCACCTATC	FASTERIS	JIE-2	JIE	NextSeq	FASTERIS	ERX4279593	ERR4332848	ERS4812044	PRJEB39329	Rijal et al. 2021
EG10_L103_rpt5	GGTGTAAG:GGTGTAAG	276	CGGTGTAAG	GGGCAATCCTGAGCCAA	CCATTGAGTCTCTGCACCTATC	FASTERIS	JIE-2	JIE	NextSeq	FASTERIS	ERX4279593	ERR4332848	ERS4812044	PRJEB39329	Rijal et al. 2021
EG10_L103_rpt6	GTGTACCA:GTGTACCA	280	TGTGTACCA	GGGCAATCCTGAGCCAA	CCATTGAGTCTCTGCACCTATC	FASTERIS	JIE-2	JIE	NextSeq	FASTERIS	ERX4279593	ERR4332848	ERS4812044	PRJEB39329	Rijal et al. 2021
EG10_L103_rpt7	AGCTGTGA:AGCTGTGA	297	AGCTGTGA	GGGCAATCCTGAGCCAA	CCATTGAGTCTCTGCACCTATC	FASTERIS	JIE-2	JIE	NextSeq	FASTERIS	ERX4279593	ERR4332848	ERS4812044	PRJEB39329	Rijal et al. 2021
EG10_L103_rpt8	AAGTGCGA:AAGTGCGA	301	AAGTGCGA	GGGCAATCCTGAGCCAA	CCATTGAGTCTCTGCACCTATC	FASTERIS	JIE-2	JIE	NextSeq	FASTERIS	ERX4279593	ERR4332848	ERS4812044	PRJEB39329	Rijal et al. 2021
EG10_L111_rpt1	GGATTCGA:GGATTCGA	74	AGGATTCGA	GGGCAATCCTGAGCCAA	CCATTGAGTCTCTGCACCTATC	FASTERIS	JIE-2	JIE	NextSeq	FASTERIS	ERX4279593	ERR4332848	ERS4812044	PRJEB39329	Rijal et al. 2021
EG10_L111_rpt2	AACGAGTG:AACGAGTG	78	GAACGAGTG	GGGCAATCCTGAGCCAA	CCATTGAGTCTCTGCACCTATC	FASTERIS	JIE-2	JIE	NextSeq	FASTERIS	ERX4279593	ERR4332848	ERS4812044	PRJEB39329	Rijal et al. 2021
EG10_L111_rpt3	GATATCGC:GATATCGC	115	GATATCGC	GGGCAATCCTGAGCCAA	CCATTGAGTCTCTGCACCTATC	FASTERIS	JIE-2	JIE	NextSeq	FASTERIS	ERX4279593	ERR4332848	ERS4812044	PRJEB39329	Rijal et al. 2021
EG10_L111_rpt4	TAGCGTAG:TAGCGTAG	119	TAGCGTAG	GGGCAATCCTGAGCCAA	CCATTGAGTCTCTGCACCTATC	FASTERIS	JIE-2	JIE	NextSeq	FASTERIS	ERX4279593	ERR4332848	ERS4812044	PRJEB39329	Rijal et al. 2021
EG10_L111_rpt5	AGCAACTG:AGCAACTG	211	AGCAACTG	GGGCAATCCTGAGCCAA	CCATTGAGTCTCTGCACCTATC	FASTERIS	JIE-2	JIE	NextSeq	FASTERIS	ERX4279593	ERR4332848	ERS4812044	PRJEB39329	Rijal et al. 2021
EG10_L111_rpt6	CGTTAGAG:CGTTAGAG	215	CGTTAGAG	GGGCAATCCTGAGCCAA	CCATTGAGTCTCTGCACCTATC	FASTERIS	JIE-2	JIE	NextSeq	FASTERIS	ERX4279593	ERR4332848	ERS4812044	PRJEB39329	Rijal et al. 2021
EG10_L111_rpt7	CCGTAAGA:CCGTAAGA	362	ACCGTAAGA	GGGCAATCCTGAGCCAA	CCATTGAGTCTCTGCACCTATC	FASTERIS	JIE-2	JIE	NextSeq	FASTERIS	ERX4279593	ERR4332848	ERS4812044	PRJEB39329	Rijal et al. 2021
EG10_L111_rpt8	CTTGTGAC:CTTGTGAC	366	GCTTGTGAC	GGGCAATCCTGAGCCAA	CCATTGAGTCTCTGCACCTATC	FASTERIS	JIE-2	JIE	NextSeq	FASTERIS	ERX4279593	ERR4332848	ERS4812044	PRJEB39329	Rijal et al. 2021
EG10_L117_rpt1	TAGAGCTG:TAGAGCTG	60	CTAGAGCTG	GGGCAATCCTGAGCCAA	CCATTGAGTCTCTGCACCTATC	FASTERIS	JIE-2	JIE	NextSeq	FASTERIS	ERX4279593	ERR4332848	ERS4812044	PRJEB39329	Rijal et al. 2021
EG10_L117_rpt2	CTGGTTGA:CTGGTTGA	64	TCTGGTTGA	GGGCAATCCTGAGCCAA	CCATTGAGTCTCTGCACCTATC	FASTERIS	JIE-2	JIE	NextSeq	FASTERIS	ERX4279593	ERR4332848	ERS4812044	PRJEB39329	Rijal et al. 2021
EG10_L117_rpt3	CGGATTGT:CGGATTGT	129	CGGATTGT	GGGCAATCCTGAGCCAA	CCATTGAGTCTCTGCACCTATC	FASTERIS	JIE-2	JIE	NextSeq	FASTERIS	ERX4279593	ERR4332848	ERS4812044	PRJEB39329	Rijal et al. 2021
EG10_L117_rpt4	AACAGCTC:AACAGCTC	133	AACAGCTC	GGGCAATCCTGAGCCAA	CCATTGAGTCTCTGCACCTATC	FASTERIS	JIE-2	JIE	NextSeq	FASTERIS	ERX4279593	ERR4332848	ERS4812044	PRJEB39329	Rijal et al. 2021
EG10_L117_rpt5	TTCCTCAC:TTCCTCAC	225	TTCCTCAC	GGGCAATCCTGAGCCAA	CCATTGAGTCTCTGCACCTATC	FASTERIS	JIE-2	JIE	NextSeq	FASTERIS	ERX4279593	ERR4332848	ERS4812044	PRJEB39329	Rijal et al. 2021
EG10_L117_rpt6	TAACCGAC:TAACCGAC	229	TAACCGAC	GGGCAATCCTGAGCCAA	CCATTGAGTCTCTGCACCTATC	FASTERIS	JIE-2	JIE	NextSeq	FASTERIS	ERX4279593	ERR4332848	ERS4812044	PRJEB39329	Rijal et al. 2021
EG10_L117_rpt7	GCCTATCT:GCCTATCT	348	CGCCTATCT	GGGCAATCCTGAGCCAA	CCATTGAGTCTCTGCACCTATC	FASTERIS	JIE-2	JIE	NextSeq	FASTERIS	ERX4279593	ERR4332848	ERS4812044	PRJEB39329	Rijal et al. 2021
EG10_L117_rpt8	ACGTCACA:ACGTCACA	352	TACGTCACA	GGGCAATCCTGAGCCAA	CCATTGAGTCTCTGCACCTATC	FASTERIS	JIE-2	JIE	NextSeq	FASTERIS	ERX4279593	ERR4332848	ERS4812044	PRJEB39329	Rijal et al. 2021
EG10_L124_rpt1	TGAGCCTA:TGAGCCTA	18	ATGAGCCTA	GGGCAATCCTGAGCCAA	CCATTGAGTCTCTGCACCTATC	FASTERIS	JIE-2	JIE	NextSeq	FASTERIS	ERX4279593	ERR4332848	ERS4812044	PRJEB39329	Rijal et al. 2021
EG10_L124_rpt2	GAGGTGAA:GAGGTGAA	22	GGAGGTGAA	GGGCAATCCTGAGCCAA	CCATTGAGTCTCTGCACCTATC	FASTERIS	JIE-2	JIE	NextSeq	FASTERIS	ERX4279593	ERR4332848	ERS4812044	PRJEB39329	Rijal et al. 2021
EG10_L124_rpt3	AGATCAGC:AGATCAGC	171	AGATCAGC	GGGCAATCCTGAGCCAA	CCATTGAGTCTCTGCACCTATC	FASTERIS	JIE-2	JIE	NextSeq	FASTERIS	ERX4279593	ERR4332848	ERS4812044	PRJEB39329	Rijal et al. 2021
EG10_L124_rpt4	CGGCATAA:CGGCATAA	175	CGGCATAA	GGGCAATCCTGAGCCAA	CCATTGAGTCTCTGCACCTATC	FASTERIS	JIE-2	JIE	NextSeq	FASTERIS	ERX4279593	ERR4332848	ERS4812044	PRJEB39329	Rijal et al. 2021
EG10_L124_rpt5	GCACTAAC:GCACTAAC	267	GCACTAAC	GGGCAATCCTGAGCCAA	CCATTGAGTCTCTGCACCTATC	FASTERIS	JIE-2	JIE	NextSeq	FASTERIS	ERX4279593	ERR4332848	ERS4812044	PRJEB39329	Rijal et al. 2021
EG10_L124_rpt6	ACCTTGTG:ACCTTGTG	271	ACCTTGTG	GGGCAATCCTGAGCCAA	CCATTGAGTCTCTGCACCTATC	FASTERIS	JIE-2	JIE	NextSeq	FASTERIS	ERX4279593	ERR4332848	ERS4812044	PRJEB39329	Rijal et al. 2021
EG10_L124_rpt7	AGAGGCAA:AGAGGCAA	306	AAGAGGCAA	GGGCAATCCTGAGCCAA	CCATTGAGTCTCTGCACCTATC	FASTERIS	JIE-2	JIE	NextSeq	FASTERIS	ERX4279593	ERR4332848	ERS4812044	PRJEB39329	Rijal et al. 2021
EG10_L124_rpt8	ACGCAGTA:ACGCAGTA	310	GACGCAGTA	GGGCAATCCTGAGCCAA	CCATTGAGTCTCTGCACCTATC	FASTERIS	JIE-2	JIE	NextSeq	FASTERIS	ERX4279593	ERR4332848	ERS4812044	PRJEB39329	Rijal et al. 2021
EG10_L131_rpt1	ACAACCGA:ACAACCGA	17	ACAACCGA	GGGCAATCCTGAGCCAA	CCATTGAGTCTCTGCACCTATC	FASTERIS	JIE-2	JIE	NextSeq	FASTERIS	ERX4279593	ERR4332848	ERS4812044	PRJEB39329	Rijal et al. 2021
EG10_L131_rpt2	CTGAGTCT:CTGAGTCT	21	CTGAGTCT	GGGCAATCCTGAGCCAA	CCATTGAGTCTCTGCACCTATC	FASTERIS	JIE-2	JIE	NextSeq	FASTERIS	ERX4279593	ERR4332848	ERS4812044	PRJEB39329	Rijal et al. 2021
EG10_L131_rpt3	TCGACTCT:TCGACTCT	172	CTCGACTCT	GGGCAATCCTGAGCCAA	CCATTGAGTCTCTGCACCTATC	FASTERIS	JIE-2	JIE	NextSeq	FASTERIS	ERX4279593	ERR4332848	ERS4812044	PRJEB39329	Rijal et al. 2021
EG10_L131_rpt4	GGTGCATA:GGTGCATA	176	TGGTGCATA	GGGCAATCCTGAGCCAA	CCATTGAGTCTCTGCACCTATC	FASTERIS	JIE-2	JIE	NextSeq	FASTERIS	ERX4279593	ERR4332848	ERS4812044	PRJEB39329	Rijal et al. 2021
EG10_L131_rpt5	TTCGTGCT:TTCGTGCT	268	CTTCGTGCT	GGGCAATCCTGAGCCAA	CCATTGAGTCTCTGCACCTATC	FASTERIS	JIE-2	JIE	NextSeq	FASTERIS	ERX4279593	ERR4332848	ERS4812044	PRJEB39329	Rijal et al. 2021
EG10_L131_rpt6	AGTAACGC:AGTAACGC	272	TAGTAACGC	GGGCAATCCTGAGCCAA	CCATTGAGTCTCTGCACCTATC	FASTERIS	JIE-2	JIE	NextSeq	FASTERIS	ERX4279593	ERR4332848	ERS4812044	PRJEB39329	Rijal et al. 2021
EG10_L131_rpt7	GTAGCGAA:GTAGCGAA	305	GTAGCGAA	GGGCAATCCTGAGCCAA	CCATTGAGTCTCTGCACCTATC	FASTERIS	JIE-2	JIE	NextSeq	FASTERIS	ERX4279593	ERR4332848	ERS4812044	PRJEB39329	Rijal et al. 2021
EG10_L131_rpt8	GTAGCTTC:GTAGCTTC	309	GTAGCTTC	GGGCAATCCTGAGCCAA	CCATTGAGTCTCTGCACCTATC	FASTERIS	JIE-2	JIE	NextSeq	FASTERIS	ERX4279593	ERR4332848	ERS4812044	PRJEB39329	Rijal et al. 2021
EG10_L138_rpt1	GGAGAAGA:GGAGAAGA	33	GGAGAAGA	GGGCAATCCTGAGCCAA	CCATTGAGTCTCTGCACCTATC	FASTERIS	JIE-2	JIE	NextSeq	FASTERIS	ERX4279593	ERR4332848	ERS4812044	PRJEB39329	Rijal et al. 2021
EG10_L138_rpt2	GTGATCTC:GTGATCTC	37	GTGATCTC	GGGCAATCCTGAGCCAA	CCATTGAGTCTCTGCACCTATC	FASTERIS	JIE-2	JIE	NextSeq	FASTERIS	ERX4279593	ERR4332848	ERS4812044	PRJEB39329	Rijal et al. 2021
EG10_L138_rpt3	TGCGAATG:TGCGAATG	156	CTGCGAATG	GGGCAATCCTGAGCCAA	CCATTGAGTCTCTGCACCTATC	FASTERIS	JIE-2	JIE	NextSeq	FASTERIS	ERX4279593	ERR4332848	ERS4812044	PRJEB39329	Rijal et al. 2021
EG10_L138_rpt4	TCCTTCCA:TCCTTCCA	160	TTCCTTCCA	GGGCAATCCTGAGCCAA	CCATTGAGTCTCTGCACCTATC	FASTERIS	JIE-2	JIE	NextSeq	FASTERIS	ERX4279593	ERR4332848	ERS4812044	PRJEB39329	Rijal et al. 2021
EG10_L138_rpt5	TCGTTCAC:TCGTTCAC	252	CTCGTTCAC	GGGCAATCCTGAGCCAA	CCATTGAGTCTCTGCACCTATC	FASTERIS	JIE-2	JIE	NextSeq	FASTERIS	ERX4279593	ERR4332848	ERS4812044	PRJEB39329	Rijal et al. 2021
EG10_L138_rpt6	CAACAGTG:CAACAGTG	256	TCAACAGTG	GGGCAATCCTGAGCCAA	CCATTGAGTCTCTGCACCTATC	FASTERIS	JIE-2	JIE	NextSeq	FASTERIS	ERX4279593	ERR4332848	ERS4812044	PRJEB39329	Rijal et al. 2021
EG10_L138_rpt7	ATCCACCA:ATCCACCA	321	ATCCACCA	GGGCAATCCTGAGCCAA	CCATTGAGTCTCTGCACCTATC	FASTERIS	JIE-2	JIE	NextSeq	FASTERIS	ERX4279593	ERR4332848	ERS4812044	PRJEB39329	Rijal et al. 2021
EG10_L138_rpt8	TCTCCAGA:TCTCCAGA	325	TCTCCAGA	GGGCAATCCTGAGCCAA	CCATTGAGTCTCTGCACCTATC	FASTERIS	JIE-2	JIE	NextSeq	FASTERIS	ERX4279593	ERR4332848	ERS4812044	PRJEB39329	Rijal et al. 2021
EG10_L145_rpt1	CTGACCTT:CTGACCTT	10	ACTGACCTT	GGGCAATCCTGAGCCAA	CCATTGAGTCTCTGCACCTATC	FASTERIS	JIE-2	JIE	NextSeq	FASTERIS	ERX4279593	ERR4332848	ERS4812044	PRJEB39329	Rijal et al. 2021
EG10_L145_rpt2	CCAGTATG:CCAGTATG	14	GCCAGTATG	GGGCAATCCTGAGCCAA	CCATTGAGTCTCTGCACCTATC	FASTERIS	JIE-2	JIE	NextSeq	FASTERIS	ERX4279593	ERR4332848	ERS4812044	PRJEB39329	Rijal et al. 2021
EG10_L145_rpt3	GATGGTCA:GATGGTCA	179	GATGGTCA	GGGCAATCCTGAGCCAA	CCATTGAGTCTCTGCACCTATC	FASTERIS	JIE-2	JIE	NextSeq	FASTERIS	ERX4279593	ERR4332848	ERS4812044	PRJEB39329	Rijal et al. 2021
EG10_L145_rpt4	ATTCGCAG:ATTCGCAG	183	ATTCGCAG	GGGCAATCCTGAGCCAA	CCATTGAGTCTCTGCACCTATC	FASTERIS	JIE-2	JIE	NextSeq	FASTERIS	ERX4279593	ERR4332848	ERS4812044	PRJEB39329	Rijal et al. 2021
EG10_L145_rpt5	CAACGAGA:CAACGAGA	275	CAACGAGA	GGGCAATCCTGAGCCAA	CCATTGAGTCTCTGCACCTATC	FASTERIS	JIE-2	JIE	NextSeq	FASTERIS	ERX4279593	ERR4332848	ERS4812044	PRJEB39329	Rijal et al. 2021
EG10_L145_rpt6	CCACACTT:CCACACTT	279	CCACACTT	GGGCAATCCTGAGCCAA	CCATTGAGTCTCTGCACCTATC	FASTERIS	JIE-2	JIE	NextSeq	FASTERIS	ERX4279593	ERR4332848	ERS4812044	PRJEB39329	Rijal et al. 2021
EG10_L145_rpt7	AAGTCGTC:AAGTCGTC	298	AAAGTCGTC	GGGCAATCCTGAGCCAA	CCATTGAGTCTCTGCACCTATC	FASTERIS	JIE-2	JIE	NextSeq	FASTERIS	ERX4279593	ERR4332848	ERS4812044	PRJEB39329	Rijal et al. 2021
EG10_L145_rpt8	AGCTTCGT:AGCTTCGT	302	GAGCTTCGT	GGGCAATCCTGAGCCAA	CCATTGAGTCTCTGCACCTATC	FASTERIS	JIE-2	JIE	NextSeq	FASTERIS	ERX4279593	ERR4332848	ERS4812044	PRJEB39329	Rijal et al. 2021
EG10_L152_rpt1	GGATAGCA:GGATAGCA	49	GGATAGCA	GGGCAATCCTGAGCCAA	CCATTGAGTCTCTGCACCTATC	FASTERIS	JIE-2	JIE	NextSeq	FASTERIS	ERX4279593	ERR4332848	ERS4812044	PRJEB39329	Rijal et al. 2021
EG10_L152_rpt2	AGAAGAGG:AGAAGAGG	53	AGAAGAGG	GGGCAATCCTGAGCCAA	CCATTGAGTCTCTGCACCTATC	FASTERIS	JIE-2	JIE	NextSeq	FASTERIS	ERX4279593	ERR4332848	ERS4812044	PRJEB39329	Rijal et al. 2021
EG10_L152_rpt3	CGGTCATT:CGGTCATT	140	CCGGTCATT	GGGCAATCCTGAGCCAA	CCATTGAGTCTCTGCACCTATC	FASTERIS	JIE-2	JIE	NextSeq	FASTERIS	ERX4279593	ERR4332848	ERS4812044	PRJEB39329	Rijal et al. 2021
EG10_L152_rpt4	TGCCAGTA:TGCCAGTA	144	TTGCCAGTA	GGGCAATCCTGAGCCAA	CCATTGAGTCTCTGCACCTATC	FASTERIS	JIE-2	JIE	NextSeq	FASTERIS	ERX4279593	ERR4332848	ERS4812044	PRJEB39329	Rijal et al. 2021
EG10_L152_rpt5	TTCGACGT:TTCGACGT	236	CTTCGACGT	GGGCAATCCTGAGCCAA	CCATTGAGTCTCTGCACCTATC	FASTERIS	JIE-2	JIE	NextSeq	FASTERIS	ERX4279593	ERR4332848	ERS4812044	PRJEB39329	Rijal et al. 2021
EG10_L152_rpt6	CTAACTCC:CTAACTCC	240	TCTAACTCC	GGGCAATCCTGAGCCAA	CCATTGAGTCTCTGCACCTATC	FASTERIS	JIE-2	JIE	NextSeq	FASTERIS	ERX4279593	ERR4332848	ERS4812044	PRJEB39329	Rijal et al. 2021
EG10_L152_rpt7	TCTCGTCA:TCTCGTCA	337	TCTCGTCA	GGGCAATCCTGAGCCAA	CCATTGAGTCTCTGCACCTATC	FASTERIS	JIE-2	JIE	NextSeq	FASTERIS	ERX4279593	ERR4332848	ERS4812044	PRJEB39329	Rijal et al. 2021
EG10_L152_rpt8	TCTCTCGT:TCTCTCGT	341	TCTCTCGT	GGGCAATCCTGAGCCAA	CCATTGAGTCTCTGCACCTATC	FASTERIS	JIE-2	JIE	NextSeq	FASTERIS	ERX4279593	ERR4332848	ERS4812044	PRJEB39329	Rijal et al. 2021
EG10_L154_rpt1	GATACGCT:GATACGCT	82	AGATACGCT	GGGCAATCCTGAGCCAA	CCATTGAGTCTCTGCACCTATC	TROMSØ	AOHL-3-8	AOHL-3	NextSeq	FASTERIS	ERX4279589	ERR4332844	ERS4812040	PRJEB39329	Rijal et al. 2021
EG10_L154_rpt2	TAGCAAGG:TAGCAAGG	86	GTAGCAAGG	GGGCAATCCTGAGCCAA	CCATTGAGTCTCTGCACCTATC	TROMSØ	AOHL-3-8	AOHL-3	NextSeq	FASTERIS	ERX4279589	ERR4332844	ERS4812040	PRJEB39329	Rijal et al. 2021
EG10_L154_rpt3	TAGTCGAG:TAGTCGAG	178	ATAGTCGAG	GGGCAATCCTGAGCCAA	CCATTGAGTCTCTGCACCTATC	TROMSØ	AOHL-3-8	AOHL-3	NextSeq	FASTERIS	ERX4279589	ERR4332844	ERS4812040	PRJEB39329	Rijal et al. 2021
EG10_L154_rpt4	GTGCATTG:GTGCATTG	182	GGTGCATTG	GGGCAATCCTGAGCCAA	CCATTGAGTCTCTGCACCTATC	TROMSØ	AOHL-3-8	AOHL-3	NextSeq	FASTERIS	ERX4279589	ERR4332844	ERS4812040	PRJEB39329	Rijal et al. 2021
EG10_L154_rpt5	ATCACCAG:ATCACCAG	274	AATCACCAG	GGGCAATCCTGAGCCAA	CCATTGAGTCTCTGCACCTATC	TROMSØ	AOHL-3-8	AOHL-3	NextSeq	FASTERIS	ERX4279589	ERR4332844	ERS4812040	PRJEB39329	Rijal et al. 2021
EG10_L154_rpt6	CTACAGAC:CTACAGAC	278	GCTACAGAC	GGGCAATCCTGAGCCAA	CCATTGAGTCTCTGCACCTATC	TROMSØ	AOHL-3-8	AOHL-3	NextSeq	FASTERIS	ERX4279589	ERR4332844	ERS4812040	PRJEB39329	Rijal et al. 2021
EG10_L154_rpt7	AGGTGACT:AGGTGACT	370	AAGGTGACT	GGGCAATCCTGAGCCAA	CCATTGAGTCTCTGCACCTATC	TROMSØ	AOHL-3-8	AOHL-3	NextSeq	FASTERIS	ERX4279589	ERR4332844	ERS4812040	PRJEB39329	Rijal et al. 2021
EG10_L154_rpt8	TCTGTTCG:TCTGTTCG	374	GTCTGTTCG	GGGCAATCCTGAGCCAA	CCATTGAGTCTCTGCACCTATC	TROMSØ	AOHL-3-8	AOHL-3	NextSeq	FASTERIS	ERX4279589	ERR4332844	ERS4812040	PRJEB39329	Rijal et al. 2021
EG10_L159_rpt1	GTGCTCAA:GTGCTCAA	34	AGTGCTCAA	GGGCAATCCTGAGCCAA	CCATTGAGTCTCTGCACCTATC	FASTERIS	JIE-2	JIE	NextSeq	FASTERIS	ERX4279593	ERR4332848	ERS4812044	PRJEB39329	Rijal et al. 2021
EG10_L159_rpt2	ACTTGGCT:ACTTGGCT	38	GACTTGGCT	GGGCAATCCTGAGCCAA	CCATTGAGTCTCTGCACCTATC	FASTERIS	JIE-2	JIE	NextSeq	FASTERIS	ERX4279593	ERR4332848	ERS4812044	PRJEB39329	Rijal et al. 2021
EG10_L159_rpt3	CATCCAGT:CATCCAGT	155	CATCCAGT	GGGCAATCCTGAGCCAA	CCATTGAGTCTCTGCACCTATC	FASTERIS	JIE-2	JIE	NextSeq	FASTERIS	ERX4279593	ERR4332848	ERS4812044	PRJEB39329	Rijal et al. 2021
EG10_L159_rpt4	CGTAGACT:CGTAGACT	159	CGTAGACT	GGGCAATCCTGAGCCAA	CCATTGAGTCTCTGCACCTATC	FASTERIS	JIE-2	JIE	NextSeq	FASTERIS	ERX4279593	ERR4332848	ERS4812044	PRJEB39329	Rijal et al. 2021
EG10_L159_rpt5	ACCTGCAA:ACCTGCAA	251	ACCTGCAA	GGGCAATCCTGAGCCAA	CCATTGAGTCTCTGCACCTATC	FASTERIS	JIE-2	JIE	NextSeq	FASTERIS	ERX4279593	ERR4332848	ERS4812044	PRJEB39329	Rijal et al. 2021
EG10_L159_rpt6	CTGCTATC:CTGCTATC	255	CTGCTATC	GGGCAATCCTGAGCCAA	CCATTGAGTCTCTGCACCTATC	FASTERIS	JIE-2	JIE	NextSeq	FASTERIS	ERX4279593	ERR4332848	ERS4812044	PRJEB39329	Rijal et al. 2021
EG10_L159_rpt7	CCATCCAA:CCATCCAA	322	ACCATCCAA	GGGCAATCCTGAGCCAA	CCATTGAGTCTCTGCACCTATC	FASTERIS	JIE-2	JIE	NextSeq	FASTERIS	ERX4279593	ERR4332848	ERS4812044	PRJEB39329	Rijal et al. 2021
EG10_L159_rpt8	CTAGCTAG:CTAGCTAG	326	GCTAGCTAG	GGGCAATCCTGAGCCAA	CCATTGAGTCTCTGCACCTATC	FASTERIS	JIE-2	JIE	NextSeq	FASTERIS	ERX4279593	ERR4332848	ERS4812044	PRJEB39329	Rijal et al. 2021
EG10_L164_rpt1	AATTGCCG:AATTGCCG	3	AATTGCCG	GGGCAATCCTGAGCCAA	CCATTGAGTCTCTGCACCTATC	TROMSØ	AOHL-3-8	AOHL-3	NextSeq	FASTERIS	ERX4279589	ERR4332844	ERS4812040	PRJEB39329	Rijal et al. 2021
EG10_L164_rpt2	GAGCTTAC:GAGCTTAC	7	GAGCTTAC	GGGCAATCCTGAGCCAA	CCATTGAGTCTCTGCACCTATC	TROMSØ	AOHL-3-8	AOHL-3	NextSeq	FASTERIS	ERX4279589	ERR4332844	ERS4812040	PRJEB39329	Rijal et al. 2021
EG10_L164_rpt3	TCCATACG:TCCATACG	99	TCCATACG	GGGCAATCCTGAGCCAA	CCATTGAGTCTCTGCACCTATC	TROMSØ	AOHL-3-8	AOHL-3	NextSeq	FASTERIS	ERX4279589	ERR4332844	ERS4812040	PRJEB39329	Rijal et al. 2021
EG10_L164_rpt4	CGCTCTTA:CGCTCTTA	103	CGCTCTTA	GGGCAATCCTGAGCCAA	CCATTGAGTCTCTGCACCTATC	TROMSØ	AOHL-3-8	AOHL-3	NextSeq	FASTERIS	ERX4279589	ERR4332844	ERS4812040	PRJEB39329	Rijal et al. 2021
EG10_L164_rpt5	ATTCTCGC:ATTCTCGC	195	ATTCTCGC	GGGCAATCCTGAGCCAA	CCATTGAGTCTCTGCACCTATC	TROMSØ	AOHL-3-8	AOHL-3	NextSeq	FASTERIS	ERX4279589	ERR4332844	ERS4812040	PRJEB39329	Rijal et al. 2021
EG10_L164_rpt6	TCTACACC:TCTACACC	199	TCTACACC	GGGCAATCCTGAGCCAA	CCATTGAGTCTCTGCACCTATC	TROMSØ	AOHL-3-8	AOHL-3	NextSeq	FASTERIS	ERX4279589	ERR4332844	ERS4812040	PRJEB39329	Rijal et al. 2021
EG10_L164_rpt7	GAAGGAAG:GAAGGAAG	291	GAAGGAAG	GGGCAATCCTGAGCCAA	CCATTGAGTCTCTGCACCTATC	TROMSØ	AOHL-3-8	AOHL-3	NextSeq	FASTERIS	ERX4279589	ERR4332844	ERS4812040	PRJEB39329	Rijal et al. 2021
EG10_L164_rpt8	CAAGACTC:CAAGACTC	295	CAAGACTC	GGGCAATCCTGAGCCAA	CCATTGAGTCTCTGCACCTATC	TROMSØ	AOHL-3-8	AOHL-3	NextSeq	FASTERIS	ERX4279589	ERR4332844	ERS4812040	PRJEB39329	Rijal et al. 2021
EG10_L173_rpt1	GTGTGAAG:GTGTGAAG	66	AGTGTGAAG	GGGCAATCCTGAGCCAA	CCATTGAGTCTCTGCACCTATC	FASTERIS	JIE-2	JIE	NextSeq	FASTERIS	ERX4279593	ERR4332848	ERS4812044	PRJEB39329	Rijal et al. 2021
EG10_L173_rpt2	AGAATGCC:AGAATGCC	70	GAGAATGCC	GGGCAATCCTGAGCCAA	CCATTGAGTCTCTGCACCTATC	FASTERIS	JIE-2	JIE	NextSeq	FASTERIS	ERX4279593	ERR4332848	ERS4812044	PRJEB39329	Rijal et al. 2021
EG10_L173_rpt3	ATACAGCG:ATACAGCG	123	ATACAGCG	GGGCAATCCTGAGCCAA	CCATTGAGTCTCTGCACCTATC	FASTERIS	JIE-2	JIE	NextSeq	FASTERIS	ERX4279593	ERR4332848	ERS4812044	PRJEB39329	Rijal et al. 2021
EG10_L173_rpt4	CATAGTCG:CATAGTCG	127	CATAGTCG	GGGCAATCCTGAGCCAA	CCATTGAGTCTCTGCACCTATC	FASTERIS	JIE-2	JIE	NextSeq	FASTERIS	ERX4279593	ERR4332848	ERS4812044	PRJEB39329	Rijal et al. 2021
EG10_L173_rpt5	TTCCGAAG:TTCCGAAG	219	TTCCGAAG	GGGCAATCCTGAGCCAA	CCATTGAGTCTCTGCACCTATC	FASTERIS	JIE-2	JIE	NextSeq	FASTERIS	ERX4279593	ERR4332848	ERS4812044	PRJEB39329	Rijal et al. 2021
EG10_L173_rpt6	GATTCCGA:GATTCCGA	223	GATTCCGA	GGGCAATCCTGAGCCAA	CCATTGAGTCTCTGCACCTATC	FASTERIS	JIE-2	JIE	NextSeq	FASTERIS	ERX4279593	ERR4332848	ERS4812044	PRJEB39329	Rijal et al. 2021
EG10_L173_rpt7	ACGTCTAC:ACGTCTAC	354	AACGTCTAC	GGGCAATCCTGAGCCAA	CCATTGAGTCTCTGCACCTATC	FASTERIS	JIE-2	JIE	NextSeq	FASTERIS	ERX4279593	ERR4332848	ERS4812044	PRJEB39329	Rijal et al. 2021
EG10_L173_rpt8	ATCGGATG:ATCGGATG	358	GATCGGATG	GGGCAATCCTGAGCCAA	CCATTGAGTCTCTGCACCTATC	FASTERIS	JIE-2	JIE	NextSeq	FASTERIS	ERX4279593	ERR4332848	ERS4812044	PRJEB39329	Rijal et al. 2021
EG10_L181_rpt1	ACACTCCT:ACACTCCT	89	ACACTCCT	GGGCAATCCTGAGCCAA	CCATTGAGTCTCTGCACCTATC	FASTERIS	JIE-2	JIE	NextSeq	FASTERIS	ERX4279593	ERR4332848	ERS4812044	PRJEB39329	Rijal et al. 2021
EG10_L181_rpt2	CCGATACT:CCGATACT	93	CCGATACT	GGGCAATCCTGAGCCAA	CCATTGAGTCTCTGCACCTATC	FASTERIS	JIE-2	JIE	NextSeq	FASTERIS	ERX4279593	ERR4332848	ERS4812044	PRJEB39329	Rijal et al. 2021
EG10_L181_rpt3	AGTGTTCC:AGTGTTCC	100	CAGTGTTCC	GGGCAATCCTGAGCCAA	CCATTGAGTCTCTGCACCTATC	FASTERIS	JIE-2	JIE	NextSeq	FASTERIS	ERX4279593	ERR4332848	ERS4812044	PRJEB39329	Rijal et al. 2021
EG10_L181_rpt4	AGACGAAC:AGACGAAC	104	TAGACGAAC	GGGCAATCCTGAGCCAA	CCATTGAGTCTCTGCACCTATC	FASTERIS	JIE-2	JIE	NextSeq	FASTERIS	ERX4279593	ERR4332848	ERS4812044	PRJEB39329	Rijal et al. 2021
EG10_L181_rpt5	TCGATTGC:TCGATTGC	196	CTCGATTGC	GGGCAATCCTGAGCCAA	CCATTGAGTCTCTGCACCTATC	FASTERIS	JIE-2	JIE	NextSeq	FASTERIS	ERX4279593	ERR4332848	ERS4812044	PRJEB39329	Rijal et al. 2021
EG10_L181_rpt6	CTTGACGA:CTTGACGA	200	TCTTGACGA	GGGCAATCCTGAGCCAA	CCATTGAGTCTCTGCACCTATC	FASTERIS	JIE-2	JIE	NextSeq	FASTERIS	ERX4279593	ERR4332848	ERS4812044	PRJEB39329	Rijal et al. 2021
EG10_L181_rpt7	CACACTCT:CACACTCT	377	CACACTCT	GGGCAATCCTGAGCCAA	CCATTGAGTCTCTGCACCTATC	FASTERIS	JIE-2	JIE	NextSeq	FASTERIS	ERX4279593	ERR4332848	ERS4812044	PRJEB39329	Rijal et al. 2021
EG10_L181_rpt8	CCTAGAGA:CCTAGAGA	381	CCTAGAGA	GGGCAATCCTGAGCCAA	CCATTGAGTCTCTGCACCTATC	FASTERIS	JIE-2	JIE	NextSeq	FASTERIS	ERX4279593	ERR4332848	ERS4812044	PRJEB39329	Rijal et al. 2021
EG10_L189_rpt1	AACACCGT:AACACCGT	12	CAACACCGT	GGGCAATCCTGAGCCAA	CCATTGAGTCTCTGCACCTATC	FASTERIS	JIE-2	JIE	NextSeq	FASTERIS	ERX4279593	ERR4332848	ERS4812044	PRJEB39329	Rijal et al. 2021
EG10_L189_rpt2	GTGCAACT:GTGCAACT	16	TGTGCAACT	GGGCAATCCTGAGCCAA	CCATTGAGTCTCTGCACCTATC	FASTERIS	JIE-2	JIE	NextSeq	FASTERIS	ERX4279593	ERR4332848	ERS4812044	PRJEB39329	Rijal et al. 2021
EG10_L189_rpt3	TCGAGACA:TCGAGACA	177	TCGAGACA	GGGCAATCCTGAGCCAA	CCATTGAGTCTCTGCACCTATC	FASTERIS	JIE-2	JIE	NextSeq	FASTERIS	ERX4279593	ERR4332848	ERS4812044	PRJEB39329	Rijal et al. 2021
EG10_L189_rpt4	TCGAGCAT:TCGAGCAT	181	TCGAGCAT	GGGCAATCCTGAGCCAA	CCATTGAGTCTCTGCACCTATC	FASTERIS	JIE-2	JIE	NextSeq	FASTERIS	ERX4279593	ERR4332848	ERS4812044	PRJEB39329	Rijal et al. 2021
EG10_L189_rpt5	TTCGTTGC:TTCGTTGC	273	TTCGTTGC	GGGCAATCCTGAGCCAA	CCATTGAGTCTCTGCACCTATC	FASTERIS	JIE-2	JIE	NextSeq	FASTERIS	ERX4279593	ERR4332848	ERS4812044	PRJEB39329	Rijal et al. 2021
EG10_L189_rpt6	GCACTTGA:GCACTTGA	277	GCACTTGA	GGGCAATCCTGAGCCAA	CCATTGAGTCTCTGCACCTATC	FASTERIS	JIE-2	JIE	NextSeq	FASTERIS	ERX4279593	ERR4332848	ERS4812044	PRJEB39329	Rijal et al. 2021
EG10_L189_rpt7	CTACTCAG:CTACTCAG	300	CCTACTCAG	GGGCAATCCTGAGCCAA	CCATTGAGTCTCTGCACCTATC	FASTERIS	JIE-2	JIE	NextSeq	FASTERIS	ERX4279593	ERR4332848	ERS4812044	PRJEB39329	Rijal et al. 2021
EG10_L189_rpt8	ATCAGAGC:ATCAGAGC	304	TATCAGAGC	GGGCAATCCTGAGCCAA	CCATTGAGTCTCTGCACCTATC	FASTERIS	JIE-2	JIE	NextSeq	FASTERIS	ERX4279593	ERR4332848	ERS4812044	PRJEB39329	Rijal et al. 2021
EG10_L196_rpt1	TCATACGC:TCATACGC	20	CTCATACGC	GGGCAATCCTGAGCCAA	CCATTGAGTCTCTGCACCTATC	FASTERIS	JIE-2	JIE	NextSeq	FASTERIS	ERX4279593	ERR4332848	ERS4812044	PRJEB39329	Alsos et al. 2022
EG10_L196_rpt2	GTGCCATA:GTGCCATA	24	TGTGCCATA	GGGCAATCCTGAGCCAA	CCATTGAGTCTCTGCACCTATC	FASTERIS	JIE-2	JIE	NextSeq	FASTERIS	ERX4279593	ERR4332848	ERS4812044	PRJEB39329	Alsos et al. 2022
EG10_L196_rpt3	TCGAAGTG:TCGAAGTG	169	TCGAAGTG	GGGCAATCCTGAGCCAA	CCATTGAGTCTCTGCACCTATC	FASTERIS	JIE-2	JIE	NextSeq	FASTERIS	ERX4279593	ERR4332848	ERS4812044	PRJEB39329	Alsos et al. 2022
EG10_L196_rpt4	TTCACTGG:TTCACTGG	173	TTCACTGG	GGGCAATCCTGAGCCAA	CCATTGAGTCTCTGCACCTATC	FASTERIS	JIE-2	JIE	NextSeq	FASTERIS	ERX4279593	ERR4332848	ERS4812044	PRJEB39329	Alsos et al. 2022
EG10_L196_rpt5	GAACTGCA:GAACTGCA	265	GAACTGCA	GGGCAATCCTGAGCCAA	CCATTGAGTCTCTGCACCTATC	FASTERIS	JIE-2	JIE	NextSeq	FASTERIS	ERX4279593	ERR4332848	ERS4812044	PRJEB39329	Alsos et al. 2022
EG10_L196_rpt6	TCTAAGGC:TCTAAGGC	269	TCTAAGGC	GGGCAATCCTGAGCCAA	CCATTGAGTCTCTGCACCTATC	FASTERIS	JIE-2	JIE	NextSeq	FASTERIS	ERX4279593	ERR4332848	ERS4812044	PRJEB39329	Alsos et al. 2022
EG10_L196_rpt7	CAAGCGTA:CAAGCGTA	308	CCAAGCGTA	GGGCAATCCTGAGCCAA	CCATTGAGTCTCTGCACCTATC	FASTERIS	JIE-2	JIE	NextSeq	FASTERIS	ERX4279593	ERR4332848	ERS4812044	PRJEB39329	Alsos et al. 2022
EG10_L196_rpt8	GCATGGTT:GCATGGTT	312	TGCATGGTT	GGGCAATCCTGAGCCAA	CCATTGAGTCTCTGCACCTATC	FASTERIS	JIE-2	JIE	NextSeq	FASTERIS	ERX4279593	ERR4332848	ERS4812044	PRJEB39329	Alsos et al. 2022
EG10_L202_rpt1	GGATTCGA:GGATTCGA	74	AGGATTCGA	GGGCAATCCTGAGCCAA	CCATTGAGTCTCTGCACCTATC	TROMSØ	AOHL-3-8	AOHL-3	NextSeq	FASTERIS	ERX4279589	ERR4332844	ERS4812040	PRJEB39329	Alsos et al. 2022
EG10_L202_rpt2	AACGAGTG:AACGAGTG	78	GAACGAGTG	GGGCAATCCTGAGCCAA	CCATTGAGTCTCTGCACCTATC	TROMSØ	AOHL-3-8	AOHL-3	NextSeq	FASTERIS	ERX4279589	ERR4332844	ERS4812040	PRJEB39329	Alsos et al. 2022
EG10_L202_rpt3	GATGCCTT:GATGCCTT	170	AGATGCCTT	GGGCAATCCTGAGCCAA	CCATTGAGTCTCTGCACCTATC	TROMSØ	AOHL-3-8	AOHL-3	NextSeq	FASTERIS	ERX4279589	ERR4332844	ERS4812040	PRJEB39329	Alsos et al. 2022
EG10_L202_rpt4	TGAAGTCG:TGAAGTCG	174	GTGAAGTCG	GGGCAATCCTGAGCCAA	CCATTGAGTCTCTGCACCTATC	TROMSØ	AOHL-3-8	AOHL-3	NextSeq	FASTERIS	ERX4279589	ERR4332844	ERS4812040	PRJEB39329	Alsos et al. 2022
EG10_L202_rpt5	CCAATAGC:CCAATAGC	266	ACCAATAGC	GGGCAATCCTGAGCCAA	CCATTGAGTCTCTGCACCTATC	TROMSØ	AOHL-3-8	AOHL-3	NextSeq	FASTERIS	ERX4279589	ERR4332844	ERS4812040	PRJEB39329	Alsos et al. 2022
EG10_L202_rpt6	TGGTCGTA:TGGTCGTA	270	GTGGTCGTA	GGGCAATCCTGAGCCAA	CCATTGAGTCTCTGCACCTATC	TROMSØ	AOHL-3-8	AOHL-3	NextSeq	FASTERIS	ERX4279589	ERR4332844	ERS4812040	PRJEB39329	Alsos et al. 2022
EG10_L202_rpt7	CCGTAAGA:CCGTAAGA	362	ACCGTAAGA	GGGCAATCCTGAGCCAA	CCATTGAGTCTCTGCACCTATC	TROMSØ	AOHL-3-8	AOHL-3	NextSeq	FASTERIS	ERX4279589	ERR4332844	ERS4812040	PRJEB39329	Alsos et al. 2022
EG10_L202_rpt8	CTTGTGAC:CTTGTGAC	366	GCTTGTGAC	GGGCAATCCTGAGCCAA	CCATTGAGTCTCTGCACCTATC	TROMSØ	AOHL-3-8	AOHL-3	NextSeq	FASTERIS	ERX4279589	ERR4332844	ERS4812040	PRJEB39329	Alsos et al. 2022
EG10_L209_rpt1	ACACTAGG:ACACTAGG	84	CACACTAGG	GGGCAATCCTGAGCCAA	CCATTGAGTCTCTGCACCTATC	FASTERIS	JIE-2	JIE	NextSeq	FASTERIS	ERX4279593	ERR4332848	ERS4812044	PRJEB39329	Alsos et al. 2022
EG10_L209_rpt2	TCCAGATC:TCCAGATC	88	TTCCAGATC	GGGCAATCCTGAGCCAA	CCATTGAGTCTCTGCACCTATC	FASTERIS	JIE-2	JIE	NextSeq	FASTERIS	ERX4279593	ERR4332848	ERS4812044	PRJEB39329	Alsos et al. 2022
EG10_L209_rpt3	TGCAAGAG:TGCAAGAG	105	TGCAAGAG	GGGCAATCCTGAGCCAA	CCATTGAGTCTCTGCACCTATC	FASTERIS	JIE-2	JIE	NextSeq	FASTERIS	ERX4279593	ERR4332848	ERS4812044	PRJEB39329	Alsos et al. 2022
EG10_L209_rpt4	CGCTTATG:CGCTTATG	109	CGCTTATG	GGGCAATCCTGAGCCAA	CCATTGAGTCTCTGCACCTATC	FASTERIS	JIE-2	JIE	NextSeq	FASTERIS	ERX4279593	ERR4332848	ERS4812044	PRJEB39329	Alsos et al. 2022
EG10_L209_rpt5	TCGCATAC:TCGCATAC	201	TCGCATAC	GGGCAATCCTGAGCCAA	CCATTGAGTCTCTGCACCTATC	FASTERIS	JIE-2	JIE	NextSeq	FASTERIS	ERX4279593	ERR4332848	ERS4812044	PRJEB39329	Alsos et al. 2022
EG10_L209_rpt6	TGGAACCT:TGGAACCT	205	TGGAACCT	GGGCAATCCTGAGCCAA	CCATTGAGTCTCTGCACCTATC	FASTERIS	JIE-2	JIE	NextSeq	FASTERIS	ERX4279593	ERR4332848	ERS4812044	PRJEB39329	Alsos et al. 2022
EG10_L209_rpt7	CCTAAGCT:CCTAAGCT	372	CCCTAAGCT	GGGCAATCCTGAGCCAA	CCATTGAGTCTCTGCACCTATC	FASTERIS	JIE-2	JIE	NextSeq	FASTERIS	ERX4279593	ERR4332848	ERS4812044	PRJEB39329	Alsos et al. 2022
EG10_L209_rpt8	GGAGACTT:GGAGACTT	376	TGGAGACTT	GGGCAATCCTGAGCCAA	CCATTGAGTCTCTGCACCTATC	FASTERIS	JIE-2	JIE	NextSeq	FASTERIS	ERX4279593	ERR4332848	ERS4812044	PRJEB39329	Alsos et al. 2022
EG10_L214_rpt1	ACACACAG:ACACACAG	57	ACACACAG	GGGCAATCCTGAGCCAA	CCATTGAGTCTCTGCACCTATC	FASTERIS	JIE-2	JIE	NextSeq	FASTERIS	ERX4279593	ERR4332848	ERS4812044	PRJEB39329	Alsos et al. 2022
EG10_L214_rpt2	AACCTCAG:AACCTCAG	61	AACCTCAG	GGGCAATCCTGAGCCAA	CCATTGAGTCTCTGCACCTATC	FASTERIS	JIE-2	JIE	NextSeq	FASTERIS	ERX4279593	ERR4332848	ERS4812044	PRJEB39329	Alsos et al. 2022
EG10_L214_rpt3	AATGCCAG:AATGCCAG	132	CAATGCCAG	GGGCAATCCTGAGCCAA	CCATTGAGTCTCTGCACCTATC	FASTERIS	JIE-2	JIE	NextSeq	FASTERIS	ERX4279593	ERR4332848	ERS4812044	PRJEB39329	Alsos et al. 2022
EG10_L214_rpt4	GATCATCG:GATCATCG	136	TGATCATCG	GGGCAATCCTGAGCCAA	CCATTGAGTCTCTGCACCTATC	FASTERIS	JIE-2	JIE	NextSeq	FASTERIS	ERX4279593	ERR4332848	ERS4812044	PRJEB39329	Alsos et al. 2022
EG10_L214_rpt5	CAGGTGTT:CAGGTGTT	228	CCAGGTGTT	GGGCAATCCTGAGCCAA	CCATTGAGTCTCTGCACCTATC	FASTERIS	JIE-2	JIE	NextSeq	FASTERIS	ERX4279593	ERR4332848	ERS4812044	PRJEB39329	Alsos et al. 2022
EG10_L214_rpt6	ATTGGCGT:ATTGGCGT	232	TATTGGCGT	GGGCAATCCTGAGCCAA	CCATTGAGTCTCTGCACCTATC	FASTERIS	JIE-2	JIE	NextSeq	FASTERIS	ERX4279593	ERR4332848	ERS4812044	PRJEB39329	Alsos et al. 2022
EG10_L214_rpt7	ACCGTCTT:ACCGTCTT	345	ACCGTCTT	GGGCAATCCTGAGCCAA	CCATTGAGTCTCTGCACCTATC	FASTERIS	JIE-2	JIE	NextSeq	FASTERIS	ERX4279593	ERR4332848	ERS4812044	PRJEB39329	Alsos et al. 2022
EG10_L214_rpt8	TTGAGAGG:TTGAGAGG	349	TTGAGAGG	GGGCAATCCTGAGCCAA	CCATTGAGTCTCTGCACCTATC	FASTERIS	JIE-2	JIE	NextSeq	FASTERIS	ERX4279593	ERR4332848	ERS4812044	PRJEB39329	Alsos et al. 2022
EG10_L220_rpt1	CAGTAGAC:CAGTAGAC	50	ACAGTAGAC	GGGCAATCCTGAGCCAA	CCATTGAGTCTCTGCACCTATC	FASTERIS	JIE-2	JIE	NextSeq	FASTERIS	ERX4279593	ERR4332848	ERS4812044	PRJEB39329	Alsos et al. 2022
EG10_L220_rpt2	CGATGAGT:CGATGAGT	54	GCGATGAGT	GGGCAATCCTGAGCCAA	CCATTGAGTCTCTGCACCTATC	FASTERIS	JIE-2	JIE	NextSeq	FASTERIS	ERX4279593	ERR4332848	ERS4812044	PRJEB39329	Alsos et al. 2022
EG10_L220_rpt3	CGAACAAC:CGAACAAC	139	CGAACAAC	GGGCAATCCTGAGCCAA	CCATTGAGTCTCTGCACCTATC	FASTERIS	JIE-2	JIE	NextSeq	FASTERIS	ERX4279593	ERR4332848	ERS4812044	PRJEB39329	Alsos et al. 2022
EG10_L220_rpt4	GAGCTAGA:GAGCTAGA	143	GAGCTAGA	GGGCAATCCTGAGCCAA	CCATTGAGTCTCTGCACCTATC	FASTERIS	JIE-2	JIE	NextSeq	FASTERIS	ERX4279593	ERR4332848	ERS4812044	PRJEB39329	Alsos et al. 2022
EG10_L220_rpt5	TCGTATGG:TCGTATGG	235	TCGTATGG	GGGCAATCCTGAGCCAA	CCATTGAGTCTCTGCACCTATC	FASTERIS	JIE-2	JIE	NextSeq	FASTERIS	ERX4279593	ERR4332848	ERS4812044	PRJEB39329	Alsos et al. 2022
EG10_L220_rpt6	AATCACGG:AATCACGG	239	AATCACGG	GGGCAATCCTGAGCCAA	CCATTGAGTCTCTGCACCTATC	FASTERIS	JIE-2	JIE	NextSeq	FASTERIS	ERX4279593	ERR4332848	ERS4812044	PRJEB39329	Alsos et al. 2022
EG10_L220_rpt7	TGCCTTGA:TGCCTTGA	338	ATGCCTTGA	GGGCAATCCTGAGCCAA	CCATTGAGTCTCTGCACCTATC	FASTERIS	JIE-2	JIE	NextSeq	FASTERIS	ERX4279593	ERR4332848	ERS4812044	PRJEB39329	Alsos et al. 2022
EG10_L220_rpt8	CCATTGCA:CCATTGCA	342	GCCATTGCA	GGGCAATCCTGAGCCAA	CCATTGAGTCTCTGCACCTATC	FASTERIS	JIE-2	JIE	NextSeq	FASTERIS	ERX4279593	ERR4332848	ERS4812044	PRJEB39329	Alsos et al. 2022
EG10_L227_rpt1	AACAAGCC:AACAAGCC	1	AACAAGCC	GGGCAATCCTGAGCCAA	CCATTGAGTCTCTGCACCTATC	FASTERIS	JIE-2	JIE	NextSeq	FASTERIS	ERX4279593	ERR4332848	ERS4812044	PRJEB39329	Alsos et al. 2022
EG10_L227_rpt2	ATGCTGAC:ATGCTGAC	5	ATGCTGAC	GGGCAATCCTGAGCCAA	CCATTGAGTCTCTGCACCTATC	FASTERIS	JIE-2	JIE	NextSeq	FASTERIS	ERX4279593	ERR4332848	ERS4812044	PRJEB39329	Alsos et al. 2022
EG10_L227_rpt3	CGTCTACA:CGTCTACA	188	CCGTCTACA	GGGCAATCCTGAGCCAA	CCATTGAGTCTCTGCACCTATC	FASTERIS	JIE-2	JIE	NextSeq	FASTERIS	ERX4279593	ERR4332848	ERS4812044	PRJEB39329	Alsos et al. 2022
EG10_L227_rpt4	AGATGGAG:AGATGGAG	192	TAGATGGAG	GGGCAATCCTGAGCCAA	CCATTGAGTCTCTGCACCTATC	FASTERIS	JIE-2	JIE	NextSeq	FASTERIS	ERX4279593	ERR4332848	ERS4812044	PRJEB39329	Alsos et al. 2022
EG10_L227_rpt5	AGCTCAAG:AGCTCAAG	284	CAGCTCAAG	GGGCAATCCTGAGCCAA	CCATTGAGTCTCTGCACCTATC	FASTERIS	JIE-2	JIE	NextSeq	FASTERIS	ERX4279593	ERR4332848	ERS4812044	PRJEB39329	Alsos et al. 2022
EG10_L227_rpt6	GAAGCTGA:GAAGCTGA	288	TGAAGCTGA	GGGCAATCCTGAGCCAA	CCATTGAGTCTCTGCACCTATC	FASTERIS	JIE-2	JIE	NextSeq	FASTERIS	ERX4279593	ERR4332848	ERS4812044	PRJEB39329	Alsos et al. 2022
EG10_L227_rpt7	CCACTGAT:CCACTGAT	289	CCACTGAT	GGGCAATCCTGAGCCAA	CCATTGAGTCTCTGCACCTATC	FASTERIS	JIE-2	JIE	NextSeq	FASTERIS	ERX4279593	ERR4332848	ERS4812044	PRJEB39329	Alsos et al. 2022
EG10_L227_rpt8	CTGATCCA:CTGATCCA	293	CTGATCCA	GGGCAATCCTGAGCCAA	CCATTGAGTCTCTGCACCTATC	FASTERIS	JIE-2	JIE	NextSeq	FASTERIS	ERX4279593	ERR4332848	ERS4812044	PRJEB39329	Alsos et al. 2022
EG10_L234_rpt1	CGCATAGA:CGCATAGA	76	CCGCATAGA	GGGCAATCCTGAGCCAA	CCATTGAGTCTCTGCACCTATC	FASTERIS	JIE-2	JIE	NextSeq	FASTERIS	ERX4279593	ERR4332848	ERS4812044	PRJEB39329	Alsos et al. 2022
EG10_L234_rpt2	TCCACCTA:TCCACCTA	80	TTCCACCTA	GGGCAATCCTGAGCCAA	CCATTGAGTCTCTGCACCTATC	FASTERIS	JIE-2	JIE	NextSeq	FASTERIS	ERX4279593	ERR4332848	ERS4812044	PRJEB39329	Alsos et al. 2022
EG10_L234_rpt3	AAGGTTCG:AAGGTTCG	113	AAGGTTCG	GGGCAATCCTGAGCCAA	CCATTGAGTCTCTGCACCTATC	FASTERIS	JIE-2	JIE	NextSeq	FASTERIS	ERX4279593	ERR4332848	ERS4812044	PRJEB39329	Alsos et al. 2022
EG10_L234_rpt4	TCCGAGAT:TCCGAGAT	117	TCCGAGAT	GGGCAATCCTGAGCCAA	CCATTGAGTCTCTGCACCTATC	FASTERIS	JIE-2	JIE	NextSeq	FASTERIS	ERX4279593	ERR4332848	ERS4812044	PRJEB39329	Alsos et al. 2022
EG10_L234_rpt5	CATGTGGA:CATGTGGA	209	CATGTGGA	GGGCAATCCTGAGCCAA	CCATTGAGTCTCTGCACCTATC	FASTERIS	JIE-2	JIE	NextSeq	FASTERIS	ERX4279593	ERR4332848	ERS4812044	PRJEB39329	Alsos et al. 2022
EG10_L234_rpt6	GGTTGTAG:GGTTGTAG	213	GGTTGTAG	GGGCAATCCTGAGCCAA	CCATTGAGTCTCTGCACCTATC	FASTERIS	JIE-2	JIE	NextSeq	FASTERIS	ERX4279593	ERR4332848	ERS4812044	PRJEB39329	Alsos et al. 2022
EG10_L234_rpt7	AGGTAGTG:AGGTAGTG	364	CAGGTAGTG	GGGCAATCCTGAGCCAA	CCATTGAGTCTCTGCACCTATC	FASTERIS	JIE-2	JIE	NextSeq	FASTERIS	ERX4279593	ERR4332848	ERS4812044	PRJEB39329	Alsos et al. 2022
EG10_L234_rpt8	TTGCAGCA:TTGCAGCA	368	TTTGCAGCA	GGGCAATCCTGAGCCAA	CCATTGAGTCTCTGCACCTATC	FASTERIS	JIE-2	JIE	NextSeq	FASTERIS	ERX4279593	ERR4332848	ERS4812044	PRJEB39329	Alsos et al. 2022
EG10_L242_rpt1	CAGGAACA:CAGGAACA	36	CCAGGAACA	GGGCAATCCTGAGCCAA	CCATTGAGTCTCTGCACCTATC	FASTERIS	JIE-2	JIE	NextSeq	FASTERIS	ERX4279593	ERR4332848	ERS4812044	PRJEB39329	Alsos et al. 2022
EG10_L242_rpt2	TCATCCTG:TCATCCTG	40	TTCATCCTG	GGGCAATCCTGAGCCAA	CCATTGAGTCTCTGCACCTATC	FASTERIS	JIE-2	JIE	NextSeq	FASTERIS	ERX4279593	ERR4332848	ERS4812044	PRJEB39329	Alsos et al. 2022
EG10_L242_rpt3	AACTGTCC:AACTGTCC	153	AACTGTCC	GGGCAATCCTGAGCCAA	CCATTGAGTCTCTGCACCTATC	FASTERIS	JIE-2	JIE	NextSeq	FASTERIS	ERX4279593	ERR4332848	ERS4812044	PRJEB39329	Alsos et al. 2022
EG10_L242_rpt4	GAGTACAG:GAGTACAG	157	GAGTACAG	GGGCAATCCTGAGCCAA	CCATTGAGTCTCTGCACCTATC	FASTERIS	JIE-2	JIE	NextSeq	FASTERIS	ERX4279593	ERR4332848	ERS4812044	PRJEB39329	Alsos et al. 2022
EG10_L242_rpt5	GAACGACT:GAACGACT	249	GAACGACT	GGGCAATCCTGAGCCAA	CCATTGAGTCTCTGCACCTATC	FASTERIS	JIE-2	JIE	NextSeq	FASTERIS	ERX4279593	ERR4332848	ERS4812044	PRJEB39329	Alsos et al. 2022
EG10_L242_rpt6	AGCGACAT:AGCGACAT	253	AGCGACAT	GGGCAATCCTGAGCCAA	CCATTGAGTCTCTGCACCTATC	FASTERIS	JIE-2	JIE	NextSeq	FASTERIS	ERX4279593	ERR4332848	ERS4812044	PRJEB39329	Alsos et al. 2022
EG10_L242_rpt7	TATGCAGG:TATGCAGG	324	CTATGCAGG	GGGCAATCCTGAGCCAA	CCATTGAGTCTCTGCACCTATC	FASTERIS	JIE-2	JIE	NextSeq	FASTERIS	ERX4279593	ERR4332848	ERS4812044	PRJEB39329	Alsos et al. 2022
EG10_L242_rpt8	ACGGATTG:ACGGATTG	328	TACGGATTG	GGGCAATCCTGAGCCAA	CCATTGAGTCTCTGCACCTATC	FASTERIS	JIE-2	JIE	NextSeq	FASTERIS	ERX4279593	ERR4332848	ERS4812044	PRJEB39329	Alsos et al. 2022
EG10_L250_rpt1	AACGCGAT:AACGCGAT	91	AACGCGAT	GGGCAATCCTGAGCCAA	CCATTGAGTCTCTGCACCTATC	FASTERIS	JIE-2	JIE	NextSeq	FASTERIS	ERX4279593	ERR4332848	ERS4812044	PRJEB39329	Alsos et al. 2022
EG10_L250_rpt2	GATAGAGG:GATAGAGG	95	GATAGAGG	GGGCAATCCTGAGCCAA	CCATTGAGTCTCTGCACCTATC	FASTERIS	JIE-2	JIE	NextSeq	FASTERIS	ERX4279593	ERR4332848	ERS4812044	PRJEB39329	Alsos et al. 2022
EG10_L250_rpt3	ACACTGTC:ACACTGTC	98	AACACTGTC	GGGCAATCCTGAGCCAA	CCATTGAGTCTCTGCACCTATC	FASTERIS	JIE-2	JIE	NextSeq	FASTERIS	ERX4279593	ERR4332848	ERS4812044	PRJEB39329	Alsos et al. 2022
EG10_L250_rpt4	AGACCTGT:AGACCTGT	102	GAGACCTGT	GGGCAATCCTGAGCCAA	CCATTGAGTCTCTGCACCTATC	FASTERIS	JIE-2	JIE	NextSeq	FASTERIS	ERX4279593	ERR4332848	ERS4812044	PRJEB39329	Alsos et al. 2022
EG10_L250_rpt5	CTTCTTCC:CTTCTTCC	194	ACTTCTTCC	GGGCAATCCTGAGCCAA	CCATTGAGTCTCTGCACCTATC	FASTERIS	JIE-2	JIE	NextSeq	FASTERIS	ERX4279593	ERR4332848	ERS4812044	PRJEB39329	Alsos et al. 2022
EG10_L250_rpt6	TCCGAAGA:TCCGAAGA	198	GTCCGAAGA	GGGCAATCCTGAGCCAA	CCATTGAGTCTCTGCACCTATC	FASTERIS	JIE-2	JIE	NextSeq	FASTERIS	ERX4279593	ERR4332848	ERS4812044	PRJEB39329	Alsos et al. 2022
EG10_L250_rpt7	ACTACTGG:ACTACTGG	379	ACTACTGG	GGGCAATCCTGAGCCAA	CCATTGAGTCTCTGCACCTATC	FASTERIS	JIE-2	JIE	NextSeq	FASTERIS	ERX4279593	ERR4332848	ERS4812044	PRJEB39329	Alsos et al. 2022
EG10_L250_rpt8	CTAGGTGT:CTAGGTGT	383	CTAGGTGT	GGGCAATCCTGAGCCAA	CCATTGAGTCTCTGCACCTATC	FASTERIS	JIE-2	JIE	NextSeq	FASTERIS	ERX4279593	ERR4332848	ERS4812044	PRJEB39329	Alsos et al. 2022
EG10_L259_rpt1	CGACCATA:CGACCATA	4	CCGACCATA	GGGCAATCCTGAGCCAA	CCATTGAGTCTCTGCACCTATC	FASTERIS	JIE-2	JIE	NextSeq	FASTERIS	ERX4279593	ERR4332848	ERS4812044	PRJEB39329	Alsos et al. 2022
EG10_L259_rpt2	TTACCAGG:TTACCAGG	8	TTTACCAGG	GGGCAATCCTGAGCCAA	CCATTGAGTCTCTGCACCTATC	FASTERIS	JIE-2	JIE	NextSeq	FASTERIS	ERX4279593	ERR4332848	ERS4812044	PRJEB39329	Alsos et al. 2022
EG10_L259_rpt3	ACAGGTCA:ACAGGTCA	185	ACAGGTCA	GGGCAATCCTGAGCCAA	CCATTGAGTCTCTGCACCTATC	FASTERIS	JIE-2	JIE	NextSeq	FASTERIS	ERX4279593	ERR4332848	ERS4812044	PRJEB39329	Alsos et al. 2022
EG10_L259_rpt4	ACCAACCT:ACCAACCT	189	ACCAACCT	GGGCAATCCTGAGCCAA	CCATTGAGTCTCTGCACCTATC	FASTERIS	JIE-2	JIE	NextSeq	FASTERIS	ERX4279593	ERR4332848	ERS4812044	PRJEB39329	Alsos et al. 2022
EG10_L259_rpt5	TATCCTCC:TATCCTCC	281	TATCCTCC	GGGCAATCCTGAGCCAA	CCATTGAGTCTCTGCACCTATC	FASTERIS	JIE-2	JIE	NextSeq	FASTERIS	ERX4279593	ERR4332848	ERS4812044	PRJEB39329	Alsos et al. 2022
EG10_L259_rpt6	TGCCATCT:TGCCATCT	285	TGCCATCT	GGGCAATCCTGAGCCAA	CCATTGAGTCTCTGCACCTATC	FASTERIS	JIE-2	JIE	NextSeq	FASTERIS	ERX4279593	ERR4332848	ERS4812044	PRJEB39329	Alsos et al. 2022
EG10_L259_rpt7	CAAGAAGG:CAAGAAGG	292	CCAAGAAGG	GGGCAATCCTGAGCCAA	CCATTGAGTCTCTGCACCTATC	FASTERIS	JIE-2	JIE	NextSeq	FASTERIS	ERX4279593	ERR4332848	ERS4812044	PRJEB39329	Alsos et al. 2022
EG10_L259_rpt8	TAAGGCGT:TAAGGCGT	296	TTAAGGCGT	GGGCAATCCTGAGCCAA	CCATTGAGTCTCTGCACCTATC	FASTERIS	JIE-2	JIE	NextSeq	FASTERIS	ERX4279593	ERR4332848	ERS4812044	PRJEB39329	Alsos et al. 2022
EG10_L266_rpt1	CGCATCTT:CGCATCTT	81	CGCATCTT	GGGCAATCCTGAGCCAA	CCATTGAGTCTCTGCACCTATC	FASTERIS	JIE-2	JIE	NextSeq	FASTERIS	ERX4279593	ERR4332848	ERS4812044	PRJEB39329	Alsos et al. 2022
EG10_L266_rpt2	CGCCAATT:CGCCAATT	85	CGCCAATT	GGGCAATCCTGAGCCAA	CCATTGAGTCTCTGCACCTATC	FASTERIS	JIE-2	JIE	NextSeq	FASTERIS	ERX4279593	ERR4332848	ERS4812044	PRJEB39329	Alsos et al. 2022
EG10_L266_rpt3	CTGTTCGT:CTGTTCGT	108	CCTGTTCGT	GGGCAATCCTGAGCCAA	CCATTGAGTCTCTGCACCTATC	FASTERIS	JIE-2	JIE	NextSeq	FASTERIS	ERX4279593	ERR4332848	ERS4812044	PRJEB39329	Alsos et al. 2022
EG10_L266_rpt4	TAGCCTGA:TAGCCTGA	112	TTAGCCTGA	GGGCAATCCTGAGCCAA	CCATTGAGTCTCTGCACCTATC	FASTERIS	JIE-2	JIE	NextSeq	FASTERIS	ERX4279593	ERR4332848	ERS4812044	PRJEB39329	Alsos et al. 2022
EG10_L266_rpt5	GGTTCGAA:GGTTCGAA	204	CGGTTCGAA	GGGCAATCCTGAGCCAA	CCATTGAGTCTCTGCACCTATC	FASTERIS	JIE-2	JIE	NextSeq	FASTERIS	ERX4279593	ERR4332848	ERS4812044	PRJEB39329	Alsos et al. 2022
EG10_L266_rpt6	TCGCGATT:TCGCGATT	208	TTCGCGATT	GGGCAATCCTGAGCCAA	CCATTGAGTCTCTGCACCTATC	FASTERIS	JIE-2	JIE	NextSeq	FASTERIS	ERX4279593	ERR4332848	ERS4812044	PRJEB39329	Alsos et al. 2022
EG10_L266_rpt7	CGAAGGAT:CGAAGGAT	369	CGAAGGAT	GGGCAATCCTGAGCCAA	CCATTGAGTCTCTGCACCTATC	FASTERIS	JIE-2	JIE	NextSeq	FASTERIS	ERX4279593	ERR4332848	ERS4812044	PRJEB39329	Alsos et al. 2022
EG10_L266_rpt8	GTCAATGC:GTCAATGC	373	GTCAATGC	GGGCAATCCTGAGCCAA	CCATTGAGTCTCTGCACCTATC	FASTERIS	JIE-2	JIE	NextSeq	FASTERIS	ERX4279593	ERR4332848	ERS4812044	PRJEB39329	Alsos et al. 2022
EG10_L277_rpt1	TTAGGCAC:TTAGGCAC	75	TTAGGCAC	GGGCAATCCTGAGCCAA	CCATTGAGTCTCTGCACCTATC	FASTERIS	JIE-2	JIE	NextSeq	FASTERIS	ERX4279593	ERR4332848	ERS4812044	PRJEB39329	Alsos et al. 2022
EG10_L277_rpt2	CTGTCAAC:CTGTCAAC	79	CTGTCAAC	GGGCAATCCTGAGCCAA	CCATTGAGTCTCTGCACCTATC	FASTERIS	JIE-2	JIE	NextSeq	FASTERIS	ERX4279593	ERR4332848	ERS4812044	PRJEB39329	Alsos et al. 2022
EG10_L277_rpt3	ATGAGGTG:ATGAGGTG	114	AATGAGGTG	GGGCAATCCTGAGCCAA	CCATTGAGTCTCTGCACCTATC	FASTERIS	JIE-2	JIE	NextSeq	FASTERIS	ERX4279593	ERR4332848	ERS4812044	PRJEB39329	Alsos et al. 2022
EG10_L277_rpt4	GGCTCTAT:GGCTCTAT	118	GGGCTCTAT	GGGCAATCCTGAGCCAA	CCATTGAGTCTCTGCACCTATC	FASTERIS	JIE-2	JIE	NextSeq	FASTERIS	ERX4279593	ERR4332848	ERS4812044	PRJEB39329	Alsos et al. 2022
EG10_L277_rpt5	TCGCTCTA:TCGCTCTA	210	ATCGCTCTA	GGGCAATCCTGAGCCAA	CCATTGAGTCTCTGCACCTATC	FASTERIS	JIE-2	JIE	NextSeq	FASTERIS	ERX4279593	ERR4332848	ERS4812044	PRJEB39329	Alsos et al. 2022
EG10_L277_rpt6	AGCAAGGT:AGCAAGGT	214	GAGCAAGGT	GGGCAATCCTGAGCCAA	CCATTGAGTCTCTGCACCTATC	FASTERIS	JIE-2	JIE	NextSeq	FASTERIS	ERX4279593	ERR4332848	ERS4812044	PRJEB39329	Alsos et al. 2022
EG10_L277_rpt7	TTGATGCG:TTGATGCG	363	TTGATGCG	GGGCAATCCTGAGCCAA	CCATTGAGTCTCTGCACCTATC	FASTERIS	JIE-2	JIE	NextSeq	FASTERIS	ERX4279593	ERR4332848	ERS4812044	PRJEB39329	Alsos et al. 2022
EG10_L277_rpt8	GCGGTATT:GCGGTATT	367	GCGGTATT	GGGCAATCCTGAGCCAA	CCATTGAGTCTCTGCACCTATC	FASTERIS	JIE-2	JIE	NextSeq	FASTERIS	ERX4279593	ERR4332848	ERS4812044	PRJEB39329	Alsos et al. 2022
EG10_L290_rpt1	AACCTAGC:AACCTAGC	58	AAACCTAGC	GGGCAATCCTGAGCCAA	CCATTGAGTCTCTGCACCTATC	TROMSØ	AOHL-3-8	AOHL-3	NextSeq	FASTERIS	ERX4279589	ERR4332844	ERS4812040	PRJEB39329	Alsos et al. 2022
EG10_L290_rpt2	GGATGATC:GGATGATC	62	GGGATGATC	GGGCAATCCTGAGCCAA	CCATTGAGTCTCTGCACCTATC	TROMSØ	AOHL-3-8	AOHL-3	NextSeq	FASTERIS	ERX4279589	ERR4332844	ERS4812040	PRJEB39329	Alsos et al. 2022
EG10_L290_rpt3	TCCTGGTA:TCCTGGTA	154	ATCCTGGTA	GGGCAATCCTGAGCCAA	CCATTGAGTCTCTGCACCTATC	TROMSØ	AOHL-3-8	AOHL-3	NextSeq	FASTERIS	ERX4279589	ERR4332844	ERS4812040	PRJEB39329	Alsos et al. 2022
EG10_L290_rpt4	AGAGTCTG:AGAGTCTG	158	GAGAGTCTG	GGGCAATCCTGAGCCAA	CCATTGAGTCTCTGCACCTATC	TROMSØ	AOHL-3-8	AOHL-3	NextSeq	FASTERIS	ERX4279589	ERR4332844	ERS4812040	PRJEB39329	Alsos et al. 2022
EG10_L290_rpt5	GCAATGGT:GCAATGGT	250	AGCAATGGT	GGGCAATCCTGAGCCAA	CCATTGAGTCTCTGCACCTATC	TROMSØ	AOHL-3-8	AOHL-3	NextSeq	FASTERIS	ERX4279589	ERR4332844	ERS4812040	PRJEB39329	Alsos et al. 2022
EG10_L290_rpt6	AAGGCATG:AAGGCATG	254	GAAGGCATG	GGGCAATCCTGAGCCAA	CCATTGAGTCTCTGCACCTATC	TROMSØ	AOHL-3-8	AOHL-3	NextSeq	FASTERIS	ERX4279589	ERR4332844	ERS4812040	PRJEB39329	Alsos et al. 2022
EG10_L290_rpt7	CCGAACAA:CCGAACAA	346	ACCGAACAA	GGGCAATCCTGAGCCAA	CCATTGAGTCTCTGCACCTATC	TROMSØ	AOHL-3-8	AOHL-3	NextSeq	FASTERIS	ERX4279589	ERR4332844	ERS4812040	PRJEB39329	Alsos et al. 2022
EG10_L290_rpt8	CAGAACGT:CAGAACGT	350	GCAGAACGT	GGGCAATCCTGAGCCAA	CCATTGAGTCTCTGCACCTATC	TROMSØ	AOHL-3-8	AOHL-3	NextSeq	FASTERIS	ERX4279589	ERR4332844	ERS4812040	PRJEB39329	Alsos et al. 2022
EG10_L299_rpt1	AACCTAGC:AACCTAGC	58	AAACCTAGC	GGGCAATCCTGAGCCAA	CCATTGAGTCTCTGCACCTATC	FASTERIS	JIE-2	JIE	NextSeq	FASTERIS	ERX4279593	ERR4332848	ERS4812044	PRJEB39329	Alsos et al. 2022
EG10_L299_rpt2	GGATGATC:GGATGATC	62	GGGATGATC	GGGCAATCCTGAGCCAA	CCATTGAGTCTCTGCACCTATC	FASTERIS	JIE-2	JIE	NextSeq	FASTERIS	ERX4279593	ERR4332848	ERS4812044	PRJEB39329	Alsos et al. 2022
EG10_L299_rpt3	ATACCACC:ATACCACC	131	ATACCACC	GGGCAATCCTGAGCCAA	CCATTGAGTCTCTGCACCTATC	FASTERIS	JIE-2	JIE	NextSeq	FASTERIS	ERX4279593	ERR4332848	ERS4812044	PRJEB39329	Alsos et al. 2022
EG10_L299_rpt4	ATACCGGA:ATACCGGA	135	ATACCGGA	GGGCAATCCTGAGCCAA	CCATTGAGTCTCTGCACCTATC	FASTERIS	JIE-2	JIE	NextSeq	FASTERIS	ERX4279593	ERR4332848	ERS4812044	PRJEB39329	Alsos et al. 2022
EG10_L299_rpt5	GTAAGCGA:GTAAGCGA	227	GTAAGCGA	GGGCAATCCTGAGCCAA	CCATTGAGTCTCTGCACCTATC	FASTERIS	JIE-2	JIE	NextSeq	FASTERIS	ERX4279593	ERR4332848	ERS4812044	PRJEB39329	Alsos et al. 2022
EG10_L299_rpt6	AGCATCCA:AGCATCCA	231	AGCATCCA	GGGCAATCCTGAGCCAA	CCATTGAGTCTCTGCACCTATC	FASTERIS	JIE-2	JIE	NextSeq	FASTERIS	ERX4279593	ERR4332848	ERS4812044	PRJEB39329	Alsos et al. 2022
EG10_L299_rpt7	CCGAACAA:CCGAACAA	346	ACCGAACAA	GGGCAATCCTGAGCCAA	CCATTGAGTCTCTGCACCTATC	FASTERIS	JIE-2	JIE	NextSeq	FASTERIS	ERX4279593	ERR4332848	ERS4812044	PRJEB39329	Alsos et al. 2022
EG10_L299_rpt8	CAGAACGT:CAGAACGT	350	GCAGAACGT	GGGCAATCCTGAGCCAA	CCATTGAGTCTCTGCACCTATC	FASTERIS	JIE-2	JIE	NextSeq	FASTERIS	ERX4279593	ERR4332848	ERS4812044	PRJEB39329	Alsos et al. 2022
EG10_L301_rpt1	TTAGGCAC:TTAGGCAC	75	TTAGGCAC	GGGCAATCCTGAGCCAA	CCATTGAGTCTCTGCACCTATC	TROMSØ	AOHL-3-8	AOHL-3	NextSeq	FASTERIS	ERX4279589	ERR4332844	ERS4812040	PRJEB39329	Alsos et al. 2022
EG10_L301_rpt2	CTGTCAAC:CTGTCAAC	79	CTGTCAAC	GGGCAATCCTGAGCCAA	CCATTGAGTCTCTGCACCTATC	TROMSØ	AOHL-3-8	AOHL-3	NextSeq	FASTERIS	ERX4279589	ERR4332844	ERS4812040	PRJEB39329	Alsos et al. 2022
EG10_L301_rpt3	AGATCAGC:AGATCAGC	171	AGATCAGC	GGGCAATCCTGAGCCAA	CCATTGAGTCTCTGCACCTATC	TROMSØ	AOHL-3-8	AOHL-3	NextSeq	FASTERIS	ERX4279589	ERR4332844	ERS4812040	PRJEB39329	Alsos et al. 2022
EG10_L301_rpt4	CGGCATAA:CGGCATAA	175	CGGCATAA	GGGCAATCCTGAGCCAA	CCATTGAGTCTCTGCACCTATC	TROMSØ	AOHL-3-8	AOHL-3	NextSeq	FASTERIS	ERX4279589	ERR4332844	ERS4812040	PRJEB39329	Alsos et al. 2022
EG10_L301_rpt5	GCACTAAC:GCACTAAC	267	GCACTAAC	GGGCAATCCTGAGCCAA	CCATTGAGTCTCTGCACCTATC	TROMSØ	AOHL-3-8	AOHL-3	NextSeq	FASTERIS	ERX4279589	ERR4332844	ERS4812040	PRJEB39329	Alsos et al. 2022
EG10_L301_rpt6	ACCTTGTG:ACCTTGTG	271	ACCTTGTG	GGGCAATCCTGAGCCAA	CCATTGAGTCTCTGCACCTATC	TROMSØ	AOHL-3-8	AOHL-3	NextSeq	FASTERIS	ERX4279589	ERR4332844	ERS4812040	PRJEB39329	Alsos et al. 2022
EG10_L301_rpt7	TTGATGCG:TTGATGCG	363	TTGATGCG	GGGCAATCCTGAGCCAA	CCATTGAGTCTCTGCACCTATC	TROMSØ	AOHL-3-8	AOHL-3	NextSeq	FASTERIS	ERX4279589	ERR4332844	ERS4812040	PRJEB39329	Alsos et al. 2022
EG10_L301_rpt8	GCGGTATT:GCGGTATT	367	GCGGTATT	GGGCAATCCTGAGCCAA	CCATTGAGTCTCTGCACCTATC	TROMSØ	AOHL-3-8	AOHL-3	NextSeq	FASTERIS	ERX4279589	ERR4332844	ERS4812040	PRJEB39329	Alsos et al. 2022
EG10_L302_rpt1	CAGTAGAC:CAGTAGAC	50	ACAGTAGAC	GGGCAATCCTGAGCCAA	CCATTGAGTCTCTGCACCTATC	TROMSØ	AOHL-3-8	AOHL-3	NextSeq	FASTERIS	ERX4279589	ERR4332844	ERS4812040	PRJEB39329	Alsos et al. 2022
EG10_L302_rpt2	CGATGAGT:CGATGAGT	54	GCGATGAGT	GGGCAATCCTGAGCCAA	CCATTGAGTCTCTGCACCTATC	TROMSØ	AOHL-3-8	AOHL-3	NextSeq	FASTERIS	ERX4279589	ERR4332844	ERS4812040	PRJEB39329	Alsos et al. 2022
EG10_L302_rpt3	AACTGAGG:AACTGAGG	146	AAACTGAGG	GGGCAATCCTGAGCCAA	CCATTGAGTCTCTGCACCTATC	TROMSØ	AOHL-3-8	AOHL-3	NextSeq	FASTERIS	ERX4279589	ERR4332844	ERS4812040	PRJEB39329	Alsos et al. 2022
EG10_L302_rpt4	CATCAGCA:CATCAGCA	150	GCATCAGCA	GGGCAATCCTGAGCCAA	CCATTGAGTCTCTGCACCTATC	TROMSØ	AOHL-3-8	AOHL-3	NextSeq	FASTERIS	ERX4279589	ERR4332844	ERS4812040	PRJEB39329	Alsos et al. 2022
EG10_L302_rpt5	TAACGCTC:TAACGCTC	242	ATAACGCTC	GGGCAATCCTGAGCCAA	CCATTGAGTCTCTGCACCTATC	TROMSØ	AOHL-3-8	AOHL-3	NextSeq	FASTERIS	ERX4279589	ERR4332844	ERS4812040	PRJEB39329	Alsos et al. 2022
EG10_L302_rpt6	TACAGCCT:TACAGCCT	246	GTACAGCCT	GGGCAATCCTGAGCCAA	CCATTGAGTCTCTGCACCTATC	TROMSØ	AOHL-3-8	AOHL-3	NextSeq	FASTERIS	ERX4279589	ERR4332844	ERS4812040	PRJEB39329	Alsos et al. 2022
EG10_L302_rpt7	TGCCTTGA:TGCCTTGA	338	ATGCCTTGA	GGGCAATCCTGAGCCAA	CCATTGAGTCTCTGCACCTATC	TROMSØ	AOHL-3-8	AOHL-3	NextSeq	FASTERIS	ERX4279589	ERR4332844	ERS4812040	PRJEB39329	Alsos et al. 2022
EG10_L302_rpt8	CCATTGCA:CCATTGCA	342	GCCATTGCA	GGGCAATCCTGAGCCAA	CCATTGAGTCTCTGCACCTATC	TROMSØ	AOHL-3-8	AOHL-3	NextSeq	FASTERIS	ERX4279589	ERR4332844	ERS4812040	PRJEB39329	Alsos et al. 2022
EG10_L304_rpt1	AACCTGCT:AACCTGCT	67	AACCTGCT	GGGCAATCCTGAGCCAA	CCATTGAGTCTCTGCACCTATC	FASTERIS	JIE-2	JIE	NextSeq	FASTERIS	ERX4279593	ERR4332848	ERS4812044	PRJEB39329	Alsos et al. 2022
EG10_L304_rpt2	GTGTGTGT:GTGTGTGT	71	GTGTGTGT	GGGCAATCCTGAGCCAA	CCATTGAGTCTCTGCACCTATC	FASTERIS	JIE-2	JIE	NextSeq	FASTERIS	ERX4279593	ERR4332848	ERS4812044	PRJEB39329	Alsos et al. 2022
EG10_L304_rpt3	TCCGCTAA:TCCGCTAA	122	ATCCGCTAA	GGGCAATCCTGAGCCAA	CCATTGAGTCTCTGCACCTATC	FASTERIS	JIE-2	JIE	NextSeq	FASTERIS	ERX4279593	ERR4332848	ERS4812044	PRJEB39329	Alsos et al. 2022
EG10_L304_rpt4	GTTAGGCA:GTTAGGCA	126	GGTTAGGCA	GGGCAATCCTGAGCCAA	CCATTGAGTCTCTGCACCTATC	FASTERIS	JIE-2	JIE	NextSeq	FASTERIS	ERX4279593	ERR4332848	ERS4812044	PRJEB39329	Alsos et al. 2022
EG10_L304_rpt5	ACCATGGA:ACCATGGA	218	AACCATGGA	GGGCAATCCTGAGCCAA	CCATTGAGTCTCTGCACCTATC	FASTERIS	JIE-2	JIE	NextSeq	FASTERIS	ERX4279593	ERR4332848	ERS4812044	PRJEB39329	Alsos et al. 2022
EG10_L304_rpt6	AAGCCGAA:AAGCCGAA	222	GAAGCCGAA	GGGCAATCCTGAGCCAA	CCATTGAGTCTCTGCACCTATC	FASTERIS	JIE-2	JIE	NextSeq	FASTERIS	ERX4279593	ERR4332848	ERS4812044	PRJEB39329	Alsos et al. 2022
EG10_L304_rpt7	TAGAGGAC:TAGAGGAC	355	TAGAGGAC	GGGCAATCCTGAGCCAA	CCATTGAGTCTCTGCACCTATC	FASTERIS	JIE-2	JIE	NextSeq	FASTERIS	ERX4279593	ERR4332848	ERS4812044	PRJEB39329	Alsos et al. 2022
EG10_L304_rpt8	ACGTGCTT:ACGTGCTT	359	ACGTGCTT	GGGCAATCCTGAGCCAA	CCATTGAGTCTCTGCACCTATC	FASTERIS	JIE-2	JIE	NextSeq	FASTERIS	ERX4279593	ERR4332848	ERS4812044	PRJEB39329	Alsos et al. 2022
EG10_L304a_rpt1	TCCAACAC:TCCAACAC	65	TCCAACAC	GGGCAATCCTGAGCCAA	CCATTGAGTCTCTGCACCTATC	TROMSØ	AOHL-3-8	AOHL-3	NextSeq	FASTERIS	ERX4279589	ERR4332844	ERS4812040	PRJEB39329	Alsos et al. 2022
EG10_L304a_rpt2	TCCAAGCA:TCCAAGCA	69	TCCAAGCA	GGGCAATCCTGAGCCAA	CCATTGAGTCTCTGCACCTATC	TROMSØ	AOHL-3-8	AOHL-3	NextSeq	FASTERIS	ERX4279589	ERR4332844	ERS4812040	PRJEB39329	Alsos et al. 2022
EG10_L304a_rpt3	TGCTTGTC:TGCTTGTC	161	TGCTTGTC	GGGCAATCCTGAGCCAA	CCATTGAGTCTCTGCACCTATC	TROMSØ	AOHL-3-8	AOHL-3	NextSeq	FASTERIS	ERX4279589	ERR4332844	ERS4812040	PRJEB39329	Alsos et al. 2022
EG10_L304a_rpt4	CATCGGAT:CATCGGAT	165	CATCGGAT	GGGCAATCCTGAGCCAA	CCATTGAGTCTCTGCACCTATC	TROMSØ	AOHL-3-8	AOHL-3	NextSeq	FASTERIS	ERX4279589	ERR4332844	ERS4812040	PRJEB39329	Alsos et al. 2022
EG10_L304a_rpt5	GCACAGAA:GCACAGAA	257	GCACAGAA	GGGCAATCCTGAGCCAA	CCATTGAGTCTCTGCACCTATC	TROMSØ	AOHL-3-8	AOHL-3	NextSeq	FASTERIS	ERX4279589	ERR4332844	ERS4812040	PRJEB39329	Alsos et al. 2022
EG10_L304a_rpt6	GCACATTC:GCACATTC	261	GCACATTC	GGGCAATCCTGAGCCAA	CCATTGAGTCTCTGCACCTATC	TROMSØ	AOHL-3-8	AOHL-3	NextSeq	FASTERIS	ERX4279589	ERR4332844	ERS4812040	PRJEB39329	Alsos et al. 2022
EG10_L304a_rpt7	CCGACATA:CCGACATA	353	CCGACATA	GGGCAATCCTGAGCCAA	CCATTGAGTCTCTGCACCTATC	TROMSØ	AOHL-3-8	AOHL-3	NextSeq	FASTERIS	ERX4279589	ERR4332844	ERS4812040	PRJEB39329	Alsos et al. 2022
EG10_L304a_rpt8	GAATTGGC:GAATTGGC	357	GAATTGGC	GGGCAATCCTGAGCCAA	CCATTGAGTCTCTGCACCTATC	TROMSØ	AOHL-3-8	AOHL-3	NextSeq	FASTERIS	ERX4279589	ERR4332844	ERS4812040	PRJEB39329	Alsos et al. 2022
EG10_M015_rpt1	TCATCGGT:TCATCGGT	42	ATCATCGGT	GGGCAATCCTGAGCCAA	CCATTGAGTCTCTGCACCTATC	FASTERIS	JIE-2	JIE	NextSeq	FASTERIS	ERX4279593	ERR4332848	ERS4812044	PRJEB39329	Rijal et al. 2021
EG10_M015_rpt2	GTGGTTAG:GTGGTTAG	46	GGTGGTTAG	GGGCAATCCTGAGCCAA	CCATTGAGTCTCTGCACCTATC	FASTERIS	JIE-2	JIE	NextSeq	FASTERIS	ERX4279593	ERR4332848	ERS4812044	PRJEB39329	Rijal et al. 2021
EG10_M015_rpt3	GGTAGTTC:GGTAGTTC	147	GGTAGTTC	GGGCAATCCTGAGCCAA	CCATTGAGTCTCTGCACCTATC	FASTERIS	JIE-2	JIE	NextSeq	FASTERIS	ERX4279593	ERR4332848	ERS4812044	PRJEB39329	Rijal et al. 2021
EG10_M015_rpt4	ACCACTCA:ACCACTCA	151	ACCACTCA	GGGCAATCCTGAGCCAA	CCATTGAGTCTCTGCACCTATC	FASTERIS	JIE-2	JIE	NextSeq	FASTERIS	ERX4279593	ERR4332848	ERS4812044	PRJEB39329	Rijal et al. 2021
EG10_M015_rpt5	TTCGATCG:TTCGATCG	243	TTCGATCG	GGGCAATCCTGAGCCAA	CCATTGAGTCTCTGCACCTATC	FASTERIS	JIE-2	JIE	NextSeq	FASTERIS	ERX4279593	ERR4332848	ERS4812044	PRJEB39329	Rijal et al. 2021
EG10_M015_rpt6	GCAATCCA:GCAATCCA	247	GCAATCCA	GGGCAATCCTGAGCCAA	CCATTGAGTCTCTGCACCTATC	FASTERIS	JIE-2	JIE	NextSeq	FASTERIS	ERX4279593	ERR4332848	ERS4812044	PRJEB39329	Rijal et al. 2021
EG10_M015_rpt7	TGTATCGG:TGTATCGG	330	ATGTATCGG	GGGCAATCCTGAGCCAA	CCATTGAGTCTCTGCACCTATC	FASTERIS	JIE-2	JIE	NextSeq	FASTERIS	ERX4279593	ERR4332848	ERS4812044	PRJEB39329	Rijal et al. 2021
EG10_M015_rpt8	TACGTCTC:TACGTCTC	334	GTACGTCTC	GGGCAATCCTGAGCCAA	CCATTGAGTCTCTGCACCTATC	FASTERIS	JIE-2	JIE	NextSeq	FASTERIS	ERX4279593	ERR4332848	ERS4812044	PRJEB39329	Rijal et al. 2021
EG10_M022_rpt1	ATGCTTGG:ATGCTTGG	11	ATGCTTGG	GGGCAATCCTGAGCCAA	CCATTGAGTCTCTGCACCTATC	FASTERIS	JIE-2	JIE	NextSeq	FASTERIS	ERX4279593	ERR4332848	ERS4812044	PRJEB39329	Rijal et al. 2021
EG10_M022_rpt2	TGAGATGC:TGAGATGC	15	TGAGATGC	GGGCAATCCTGAGCCAA	CCATTGAGTCTCTGCACCTATC	FASTERIS	JIE-2	JIE	NextSeq	FASTERIS	ERX4279593	ERR4332848	ERS4812044	PRJEB39329	Rijal et al. 2021
EG10_M022_rpt3	TAGTCGAG:TAGTCGAG	178	ATAGTCGAG	GGGCAATCCTGAGCCAA	CCATTGAGTCTCTGCACCTATC	FASTERIS	JIE-2	JIE	NextSeq	FASTERIS	ERX4279593	ERR4332848	ERS4812044	PRJEB39329	Rijal et al. 2021
EG10_M022_rpt4	GTGCATTG:GTGCATTG	182	GGTGCATTG	GGGCAATCCTGAGCCAA	CCATTGAGTCTCTGCACCTATC	FASTERIS	JIE-2	JIE	NextSeq	FASTERIS	ERX4279593	ERR4332848	ERS4812044	PRJEB39329	Rijal et al. 2021
EG10_M022_rpt5	ATCACCAG:ATCACCAG	274	AATCACCAG	GGGCAATCCTGAGCCAA	CCATTGAGTCTCTGCACCTATC	FASTERIS	JIE-2	JIE	NextSeq	FASTERIS	ERX4279593	ERR4332848	ERS4812044	PRJEB39329	Rijal et al. 2021
EG10_M022_rpt6	CTACAGAC:CTACAGAC	278	GCTACAGAC	GGGCAATCCTGAGCCAA	CCATTGAGTCTCTGCACCTATC	FASTERIS	JIE-2	JIE	NextSeq	FASTERIS	ERX4279593	ERR4332848	ERS4812044	PRJEB39329	Rijal et al. 2021
EG10_M022_rpt7	ACGATCGT:ACGATCGT	299	ACGATCGT	GGGCAATCCTGAGCCAA	CCATTGAGTCTCTGCACCTATC	FASTERIS	JIE-2	JIE	NextSeq	FASTERIS	ERX4279593	ERR4332848	ERS4812044	PRJEB39329	Rijal et al. 2021
EG10_M022_rpt8	CAAGCACT:CAAGCACT	303	CAAGCACT	GGGCAATCCTGAGCCAA	CCATTGAGTCTCTGCACCTATC	FASTERIS	JIE-2	JIE	NextSeq	FASTERIS	ERX4279593	ERR4332848	ERS4812044	PRJEB39329	Rijal et al. 2021
EG10_M030_rpt1	ACACAGGT:ACACAGGT	59	ACACAGGT	GGGCAATCCTGAGCCAA	CCATTGAGTCTCTGCACCTATC	FASTERIS	JIE-2	JIE	NextSeq	FASTERIS	ERX4279593	ERR4332848	ERS4812044	PRJEB39329	Rijal et al. 2021
EG10_M030_rpt2	TATCTGGC:TATCTGGC	63	TATCTGGC	GGGCAATCCTGAGCCAA	CCATTGAGTCTCTGCACCTATC	FASTERIS	JIE-2	JIE	NextSeq	FASTERIS	ERX4279593	ERR4332848	ERS4812044	PRJEB39329	Rijal et al. 2021
EG10_M030_rpt3	AGAGAACG:AGAGAACG	130	AAGAGAACG	GGGCAATCCTGAGCCAA	CCATTGAGTCTCTGCACCTATC	FASTERIS	JIE-2	JIE	NextSeq	FASTERIS	ERX4279593	ERR4332848	ERS4812044	PRJEB39329	Rijal et al. 2021
EG10_M030_rpt4	CGGTACTA:CGGTACTA	134	GCGGTACTA	GGGCAATCCTGAGCCAA	CCATTGAGTCTCTGCACCTATC	FASTERIS	JIE-2	JIE	NextSeq	FASTERIS	ERX4279593	ERR4332848	ERS4812044	PRJEB39329	Rijal et al. 2021
EG10_M030_rpt5	ACCGTAAC:ACCGTAAC	226	AACCGTAAC	GGGCAATCCTGAGCCAA	CCATTGAGTCTCTGCACCTATC	FASTERIS	JIE-2	JIE	NextSeq	FASTERIS	ERX4279593	ERR4332848	ERS4812044	PRJEB39329	Rijal et al. 2021
EG10_M030_rpt6	TACTCTCG:TACTCTCG	230	GTACTCTCG	GGGCAATCCTGAGCCAA	CCATTGAGTCTCTGCACCTATC	FASTERIS	JIE-2	JIE	NextSeq	FASTERIS	ERX4279593	ERR4332848	ERS4812044	PRJEB39329	Rijal et al. 2021
EG10_M030_rpt7	CAATCCGT:CAATCCGT	347	CAATCCGT	GGGCAATCCTGAGCCAA	CCATTGAGTCTCTGCACCTATC	FASTERIS	JIE-2	JIE	NextSeq	FASTERIS	ERX4279593	ERR4332848	ERS4812044	PRJEB39329	Rijal et al. 2021
EG10_M030_rpt8	GTATCGTG:GTATCGTG	351	GTATCGTG	GGGCAATCCTGAGCCAA	CCATTGAGTCTCTGCACCTATC	FASTERIS	JIE-2	JIE	NextSeq	FASTERIS	ERX4279593	ERR4332848	ERS4812044	PRJEB39329	Rijal et al. 2021
EG10_M038_rpt1	TCATAGCG:TCATAGCG	26	ATCATAGCG	GGGCAATCCTGAGCCAA	CCATTGAGTCTCTGCACCTATC	FASTERIS	JIE-2	JIE	NextSeq	FASTERIS	ERX4279593	ERR4332848	ERS4812044	PRJEB39329	Rijal et al. 2021
EG10_M038_rpt2	CAGCTCAT:CAGCTCAT	30	GCAGCTCAT	GGGCAATCCTGAGCCAA	CCATTGAGTCTCTGCACCTATC	FASTERIS	JIE-2	JIE	NextSeq	FASTERIS	ERX4279593	ERR4332848	ERS4812044	PRJEB39329	Rijal et al. 2021
EG10_M038_rpt3	CGTAGCTA:CGTAGCTA	163	CGTAGCTA	GGGCAATCCTGAGCCAA	CCATTGAGTCTCTGCACCTATC	FASTERIS	JIE-2	JIE	NextSeq	FASTERIS	ERX4279593	ERR4332848	ERS4812044	PRJEB39329	Rijal et al. 2021
EG10_M038_rpt4	GATGAGGT:GATGAGGT	167	GATGAGGT	GGGCAATCCTGAGCCAA	CCATTGAGTCTCTGCACCTATC	FASTERIS	JIE-2	JIE	NextSeq	FASTERIS	ERX4279593	ERR4332848	ERS4812044	PRJEB39329	Rijal et al. 2021
EG10_M038_rpt5	AACCAGGA:AACCAGGA	259	AACCAGGA	GGGCAATCCTGAGCCAA	CCATTGAGTCTCTGCACCTATC	FASTERIS	JIE-2	JIE	NextSeq	FASTERIS	ERX4279593	ERR4332848	ERS4812044	PRJEB39329	Rijal et al. 2021
EG10_M038_rpt6	CAACCAAG:CAACCAAG	263	CAACCAAG	GGGCAATCCTGAGCCAA	CCATTGAGTCTCTGCACCTATC	FASTERIS	JIE-2	JIE	NextSeq	FASTERIS	ERX4279593	ERR4332848	ERS4812044	PRJEB39329	Rijal et al. 2021
EG10_M038_rpt7	GACATTCC:GACATTCC	314	AGACATTCC	GGGCAATCCTGAGCCAA	CCATTGAGTCTCTGCACCTATC	FASTERIS	JIE-2	JIE	NextSeq	FASTERIS	ERX4279593	ERR4332848	ERS4812044	PRJEB39329	Rijal et al. 2021
EG10_M038_rpt8	AGGACCTA:AGGACCTA	318	GAGGACCTA	GGGCAATCCTGAGCCAA	CCATTGAGTCTCTGCACCTATC	FASTERIS	JIE-2	JIE	NextSeq	FASTERIS	ERX4279593	ERR4332848	ERS4812044	PRJEB39329	Rijal et al. 2021

## Sheet: S7
		Modelled age			Scientific name
DNA code	Type	(cal. yr BP)	Sample status	Data type	Achillea millefolium	Agrostis spp/Calamagrostis spp	Alchemilla	Alleniella/Pleurozium/Loeskeobryum/Scorpidium	Andreaea rupestris	Andromeda polifolia	Angelica archangelica	Angelica sylvestris	Antennaria spp./Gnaphalium supinum/Filago arvensis	Anthemideae_cf_Achillea_millefolium/Tanacetum_vulgare	Anthoxanthum	Anthriscus sylvestris	Arabis cf alpina	Arctophila fulva/Dupontia fisheri	Arctostaphylos uva-ursi	Arctous alpina	Arnica cf. angustifolia	Asteraceae2	Asteraceae3	Asteroideae	Asteroideae_cf_Omalotheca	Astragalus	Athyrium	Athyrium distentifolium	Aulacomnium palustre	Avenella flexuosa	Barbarea	Bartramiaceae	Bartsia alpina	Betula	Bistorta vivipara	Callitriche hermaphroditica	Caltha palustris	Campanula1	Campanula2	Carduinae	Carex	Carex aquatilis	Carex maritima	Carex rotundata/rostrata	Catabrosa aquatica/Hierochloe/Phippsia algida	Cerastium	Ceratodon purpureus/Rhabdoweisia crispata	Chamaenerion angustifolium	Cochlearia
EG10_C001	Extraction negative control	NA	Removed due to poor quality	Reads	0	0	0	0	0	0	0	0	0	0	0	0	0	0	0	0	0	0	0	0	0	0	0	0	0	0	0	0	0	0	0	0	0	0	0	0	0	0	0	0	0	0	0	0	0
EG10_C002	Extraction negative control	NA	Removed due to poor quality	Reads	0	0	0	0	0	0	0	0	0	0	0	0	0	0	0	0	0	0	0	0	0	0	0	0	0	0	0	0	0	0	0	0	0	0	0	0	0	0	0	0	0	0	0	0	0
EG10_C003	Extraction negative control	NA	Removed due to poor quality	Reads	0	0	0	0	0	0	0	0	0	0	0	0	0	0	0	0	0	0	0	0	0	0	0	0	0	0	0	0	0	0	0	0	0	0	0	0	0	0	0	0	0	0	0	0	0
EG10_C004	Extraction negative control	NA	Removed due to poor quality	Reads	0	0	0	0	0	0	0	0	0	0	0	0	0	0	0	0	0	0	0	0	0	0	0	0	0	0	0	0	0	0	0	0	0	0	0	0	0	0	0	3	0	0	0	0	0
EG10_C005	aDNA lab PCR negative control	NA	Removed due to poor quality	Reads	0	0	0	0	0	0	0	0	0	0	0	0	0	0	0	0	0	0	0	0	0	0	0	0	0	0	0	0	0	0	0	0	0	0	0	0	0	0	0	0	0	0	0	0	0
EG10_C006	aDNA lab PCR negative control	NA	Removed due to poor quality	Reads	0	0	0	0	0	0	0	0	0	0	0	0	0	0	0	0	0	0	0	0	0	0	0	0	0	0	0	0	0	0	0	0	0	0	0	0	0	0	0	0	0	0	0	0	0
EG10_C007	post-PCR lab PCR negative control	NA	Removed due to poor quality	Reads	0	0	0	0	0	0	0	0	0	0	0	0	0	0	0	0	0	0	0	0	0	0	0	0	0	0	0	0	0	0	0	0	0	0	0	0	0	0	0	0	0	0	0	0	0
EG10_C008	post-PCR lab PCR positive control	NA	Removed due to poor quality	Reads	0	0	0	0	0	0	0	0	0	0	0	0	0	0	0	0	0	0	0	0	0	0	0	0	0	0	0	0	0	0	0	0	0	0	0	0	0	0	0	0	0	0	0	0	0
EG10_L012	Sediment sample	477	Retained	Reads	0	0	46	0	0	0	34	0	197	3	0	0	0	0	119	20	0	636	22	0	0	0	0	0	0	11	0	0	93	4600	1243	0	1980	0	0	183	0	0	0	0	0	3	0	0	0
EG10_L019	Sediment sample	842	Retained	Reads	0	5	74	0	0	0	44	0	14	0	0	0	11	0	50	11	0	65	0	0	0	0	21	0	0	34	0	0	93	30037	754	0	8773	14	0	561	11	0	0	8	0	0	0	19	0
EG10_M015	Sediment sample	1023	Retained	Reads	0	0	38	6	0	0	56	0	13	0	0	0	22	0	86	13	0	21	3	0	0	0	14	0	0	0	93	0	77	21790	516	0	3763	0	0	381	0	0	0	0	0	0	0	30	0
EG10_L033	Sediment sample	1687	Retained	Reads	0	0	203	6	0	5	68	3	8	0	0	11	67	0	58	0	0	222	42	12	0	0	15	16	0	17	3	0	149	35014	252	0	5410	0	0	937	0	0	0	0	0	0	0	301	0
EG10_M022	Sediment sample	1968	Retained	Reads	0	5	59	0	0	0	155	0	38	0	0	0	12	0	430	43	0	91	0	3	0	0	0	0	7	4	0	0	393	36381	703	0	2905	0	0	224	0	0	0	0	0	0	0	27	0
EG10_L040	Sediment sample	2046	Retained	Reads	0	0	35	7	0	0	400	0	0	0	0	0	0	0	32	0	0	50	11	0	0	0	27	0	0	0	0	0	341	32188	201	0	1043	0	0	344	0	0	0	0	0	0	0	51	0
EG10_L047	Sediment sample	2485	Retained	Reads	0	0	41	6	0	0	29	0	0	0	0	0	0	0	53	5	0	46	74	3	0	0	96	0	0	7	0	0	206	29513	246	0	3054	0	0	400	0	0	0	0	0	0	0	64	0
EG10_M030	Sediment sample	2830	Retained	Reads	3	0	95	9	0	0	35	0	6	0	0	0	0	0	223	32	0	201	46	0	0	0	75	0	3	7	0	0	274	41052	553	0	5222	0	0	6946	0	0	0	5	10	0	0	34	0
EG10_L054	Sediment sample	2859	Retained	Reads	0	0	87	7	0	0	0	0	0	0	0	0	0	0	148	15	0	15	3	0	0	0	213	0	0	5	0	4	154	26010	532	0	3787	0	0	1718	0	0	0	11	0	0	0	50	0
EG10_L061	Sediment sample	3204	Retained	Reads	0	0	22	15	0	0	26	0	0	0	5	0	0	0	40	6	0	0	0	0	0	0	228	0	0	0	0	0	168	20301	235	0	2148	32	0	618	3	0	0	19	0	0	0	48	0
EG10_M038	Sediment sample	3410	Retained	Reads	0	0	79	3	0	0	129	0	0	0	0	45	0	0	52	22	0	8	39	18	0	0	302	0	0	4	0	0	104	32053	194	0	12050	27	0	1041	0	0	0	3	0	0	0	49	0
EG10_L068	Sediment sample	3573	Retained	Reads	0	12	410	6	0	0	219	0	0	0	0	105	0	0	87	4	0	50	22	0	0	0	32	0	0	0	0	0	315	38844	664	0	5829	0	0	1275	0	0	0	13	0	0	0	111	0
EG10_L075	Sediment sample	3948	Retained	Reads	0	0	40	0	0	0	296	5	0	0	0	20	0	0	0	0	0	0	0	0	4	0	5	0	0	0	0	0	3	18320	274	0	3265	0	0	736	0	0	0	20	0	0	0	85	0
EG10_L082	Sediment sample	4305	Retained	Reads	0	0	10	13	0	0	15	4	15	0	0	0	0	0	6	0	0	22	0	0	0	0	22	3	0	6	0	0	0	29095	46	0	2067	4	0	206	4	0	0	0	0	0	0	29	0
EG10_L089	Sediment sample	4798	Retained	Reads	0	0	13	5	0	0	374	0	80	0	0	0	0	0	121	11	0	37	9	0	0	0	128	0	0	10	0	0	0	31403	70	0	1783	0	0	415	0	0	0	8	0	0	0	61	0
EG10_L103	Sediment sample	5792	Retained	Reads	0	19	6	9	0	0	1629	0	5	0	0	0	0	0	4	0	0	118	23	0	0	0	100	0	0	0	0	0	0	26460	129	0	4760	30	0	216	0	0	0	0	0	0	0	86	0
EG10_L111	Sediment sample	6422	Retained	Reads	0	0	43	0	0	25	1330	0	0	0	0	0	0	0	15	0	0	94	25	0	0	0	88	0	0	0	0	0	0	31302	86	0	13309	0	0	665	8	0	0	3	0	0	0	38	0
EG10_L117	Sediment sample	6729	Retained	Reads	0	0	28	12	9	0	629	0	8	0	6	0	0	0	0	12	0	38	53	0	0	0	90	0	0	3	31	0	0	15982	93	0	7709	0	0	447	0	0	0	0	0	0	0	17	0
EG10_L124	Sediment sample	7194	Retained	Reads	0	10	92	3	0	5	652	0	3	0	3	0	0	0	4	0	0	122	85	0	0	0	111	0	0	10	0	0	0	30461	50	0	10122	6	0	1064	0	0	0	0	0	0	0	50	0
EG10_L131	Sediment sample	7731	Retained	Reads	0	3	79	6	0	0	864	0	8	0	0	0	0	0	3	0	0	35	0	0	0	0	162	0	0	0	0	0	0	14798	246	0	2274	0	0	955	0	0	0	24	0	0	0	48	0
EG10_L138	Sediment sample	8282	Retained	Reads	0	0	72	0	7	0	581	0	3	0	0	0	0	0	0	0	0	97	43	3	0	0	198	0	0	0	0	0	0	2221	26	0	604	14	0	1424	0	0	0	0	7	0	0	12	0
EG10_L145	Sediment sample	8704	Retained	Reads	0	0	446	17	0	0	2322	0	43	0	0	0	0	0	21	0	0	278	501	39	15	0	977	0	0	7	0	0	0	19711	237	0	3370	0	0	1520	0	0	0	0	0	0	0	53	0
EG10_L152	Sediment sample	8970	Retained	Reads	0	0	0	12	0	0	3215	0	25	0	0	0	0	0	28	16	0	498	1218	32	0	0	0	0	0	6	0	0	0	26766	11	0	81	7	20	939	0	0	0	22	0	0	0	128	0
EG10_L154	Sediment sample	9194	Retained	Reads	0	5	0	119	0	0	9547	0	0	0	0	0	22	0	47	8	0	1468	2422	0	38	0	0	0	0	0	0	0	3	79620	130	0	126	43	0	4209	0	3	0	0	0	0	0	165	0
EG10_L159	Sediment sample	9415	Retained	Reads	0	108	0	16	0	0	1901	0	0	0	0	0	0	0	75	197	0	360	1499	113	242	5	0	0	0	0	0	0	0	39889	57	0	0	460	16	3501	3	0	0	0	0	0	0	218	0
EG10_L164	Sediment sample	10228	Retained	Reads	0	0	0	0	0	0	107	0	1255	0	0	0	145	0	5	284	0	571	183	236	0	304	0	0	0	0	0	0	4662	4563	733	0	0	4	0	0	0	0	0	0	0	0	0	390	0
EG10_L173	Sediment sample	10750	Retained	Reads	0	0	0	0	0	0	222	0	96	31	0	0	0	0	0	121	0	0	0	121	0	1093	0	0	0	0	0	0	1037	1484	674	0	0	433	0	0	0	0	0	0	340	0	0	761	0
EG10_L181	Sediment sample	11094	Retained	Reads	0	0	0	0	0	0	670	0	250	0	0	0	0	0	7	183	0	0	0	0	0	292	0	0	0	0	0	0	1460	800	1236	21	0	0	0	0	148	0	0	0	0	0	0	137	0
EG10_L189	Sediment sample	11421	Retained	Reads	0	0	0	0	0	0	336	0	0	0	0	0	0	0	14	221	0	0	13	0	0	578	0	0	0	0	0	0	3827	1862	383	0	0	80	0	0	10	0	0	0	0	0	0	454	0
EG10_L196	Sediment sample	11714	Retained	Reads	0	0	0	0	0	0	751	0	0	0	0	0	0	0	0	23	0	0	0	0	0	246	0	0	0	0	0	0	299	202	536	44	0	91	0	0	3	0	0	0	0	0	0	103	0
EG10_L202	Sediment sample	12003	Retained	Reads	0	0	0	0	0	0	431	0	0	66	0	0	0	0	0	0	64	0	0	372	0	42	0	0	0	0	0	0	255	320	6910	266	0	0	0	0	0	0	0	0	0	107	0	300	0
EG10_L209	Sediment sample	12087	Retained	Reads	0	0	0	0	0	0	0	0	0	0	0	0	0	0	0	0	0	0	0	0	0	0	0	0	0	0	0	0	0	1619	3600	0	8	0	0	0	0	0	0	0	0	0	144	0	0
EG10_L214	Sediment sample	12163	Removed due to poor quality	Reads	0	0	0	0	0	0	1640	0	0	641	0	0	0	0	0	0	0	0	0	0	0	0	0	0	0	0	0	0	0	13085	0	0	0	0	0	0	0	0	0	8	0	0	0	0	0
EG10_L220	Sediment sample	12297	Removed due to poor quality	Reads	0	0	0	0	0	0	0	0	0	0	0	0	0	0	0	0	0	0	0	0	0	0	0	0	0	0	0	0	0	3	0	0	0	0	0	0	0	0	0	0	0	0	0	0	0
EG10_L227	Sediment sample	12458	Removed due to poor quality	Reads	0	0	0	0	0	0	0	0	0	0	0	0	0	0	0	0	0	0	0	0	0	0	0	0	0	0	0	0	0	0	0	0	0	0	0	0	0	0	0	0	0	0	0	0	0
EG10_L234	Sediment sample	12553	Removed due to poor quality	Reads	0	0	0	0	0	0	0	0	0	0	0	0	0	0	0	0	0	0	0	0	0	0	0	0	0	0	0	0	0	0	0	0	0	0	0	0	0	0	0	6	0	0	0	0	0
EG10_L242	Sediment sample	12555	Removed due to poor quality	Reads	0	0	0	0	0	0	0	0	0	157	0	0	0	0	0	0	0	0	0	0	0	0	0	0	0	0	0	0	0	0	260	0	0	0	0	0	0	0	0	0	0	0	0	0	0
EG10_L250	Sediment sample	12556	Removed due to poor quality	Reads	0	0	0	0	0	0	0	0	0	87	0	0	0	0	0	0	0	0	0	0	0	0	0	0	0	0	0	0	0	0	0	0	0	0	0	0	0	0	0	0	0	0	0	0	0
EG10_L259	Sediment sample	12558	Retained	Reads	0	0	0	0	0	0	0	0	0	945	0	0	0	0	0	0	0	0	0	0	0	0	0	0	0	0	0	0	0	0	0	0	0	0	0	0	14	0	0	8	0	0	0	0	0
EG10_L266	Sediment sample	12559	Removed due to poor quality	Reads	0	0	0	0	0	0	0	0	0	3239	0	0	0	5423	0	0	0	0	0	0	0	0	0	0	0	0	0	0	0	0	0	0	6	0	0	0	1253	0	0	0	0	0	0	0	1266
EG10_L277	Sediment sample	12562	Retained	Reads	0	0	0	0	0	0	0	0	0	457	0	0	0	0	0	0	0	0	0	369	0	0	0	0	0	0	0	0	0	0	1745	0	0	0	0	0	0	0	0	0	628	0	0	0	0
EG10_L290	Sediment sample	12566	Removed due to poor quality	Reads	0	0	0	0	0	0	0	0	0	0	0	0	0	0	0	0	0	0	0	0	0	0	0	0	0	0	0	0	0	0	0	0	0	0	0	0	83	0	0	0	0	0	0	0	0
EG10_L299	Sediment sample	12606	Removed due to poor quality	Reads	0	0	0	0	0	0	0	0	0	0	0	0	0	0	0	0	0	0	639	0	0	0	0	0	0	0	0	0	0	0	0	0	0	0	0	0	0	0	0	0	0	0	0	0	0
EG10_L301	Sediment sample	12777	Retained	Reads	0	0	0	0	0	0	605	0	3	0	0	0	0	0	0	31	0	0	115	0	0	222	0	0	0	0	0	0	73	144	1532	33	0	22	0	0	0	0	0	0	0	0	0	36	0
EG10_L302	Sediment sample	12809	Removed due to poor quality	Reads	0	0	0	0	0	0	0	0	0	6516	0	0	0	0	0	0	0	13997	825	0	0	0	0	0	0	0	0	0	0	0	0	0	0	0	0	0	0	0	0	0	0	0	0	0	0
EG10_L304	Sediment sample	12881	Retained	Reads	0	147	0	0	0	0	941	0	0	0	0	0	0	0	0	19	82	0	77	269	0	654	0	0	0	0	0	0	122	40	2349	0	0	0	0	0	6	11	0	0	0	0	0	79	0
EG10_L304a	Sediment sample	12882	Removed due to poor quality	Reads	0	0	0	0	0	0	0	0	0	680	0	0	0	0	0	0	0	0	0	0	0	0	0	0	0	0	0	0	0	0	0	0	0	0	0	0	0	0	464	0	0	0	0	0	0
EG10_C001	Extraction negative control	NA	Removed due to poor quality	PCR replicates	0	0	0	0	0	0	0	0	0	0	0	0	0	0	0	0	0	0	0	0	0	0	0	0	0	0	0	0	0	0	0	0	0	0	0	0	0	0	0	0	0	0	0	0	0
EG10_C002	Extraction negative control	NA	Removed due to poor quality	PCR replicates	0	0	0	0	0	0	0	0	0	0	0	0	0	0	0	0	0	0	0	0	0	0	0	0	0	0	0	0	0	0	0	0	0	0	0	0	0	0	0	0	0	0	0	0	0
EG10_C003	Extraction negative control	NA	Removed due to poor quality	PCR replicates	0	0	0	0	0	0	0	0	0	0	0	0	0	0	0	0	0	0	0	0	0	0	0	0	0	0	0	0	0	0	0	0	0	0	0	0	0	0	0	0	0	0	0	0	0
EG10_C004	Extraction negative control	NA	Removed due to poor quality	PCR replicates	0	0	0	0	0	0	0	0	0	0	0	0	0	0	0	0	0	0	0	0	0	0	0	0	0	0	0	0	0	0	0	0	0	0	0	0	0	0	0	1	0	0	0	0	0
EG10_C005	aDNA lab PCR negative control	NA	Removed due to poor quality	PCR replicates	0	0	0	0	0	0	0	0	0	0	0	0	0	0	0	0	0	0	0	0	0	0	0	0	0	0	0	0	0	0	0	0	0	0	0	0	0	0	0	0	0	0	0	0	0
EG10_C006	aDNA lab PCR negative control	NA	Removed due to poor quality	PCR replicates	0	0	0	0	0	0	0	0	0	0	0	0	0	0	0	0	0	0	0	0	0	0	0	0	0	0	0	0	0	0	0	0	0	0	0	0	0	0	0	0	0	0	0	0	0
EG10_C007	post-PCR lab PCR negative control	NA	Removed due to poor quality	PCR replicates	0	0	0	0	0	0	0	0	0	0	0	0	0	0	0	0	0	0	0	0	0	0	0	0	0	0	0	0	0	0	0	0	0	0	0	0	0	0	0	0	0	0	0	0	0
EG10_C008	post-PCR lab PCR positive control	NA	Removed due to poor quality	PCR replicates	0	0	0	0	0	0	0	0	0	0	0	0	0	0	0	0	0	0	0	0	0	0	0	0	0	0	0	0	0	0	0	0	0	0	0	0	0	0	0	0	0	0	0	0	0
EG10_L012	Sediment sample	477	Retained	PCR replicates	0	0	4	0	0	0	2	0	8	1	0	0	0	0	6	4	0	8	3	0	0	0	0	0	0	1	0	0	6	8	8	0	8	0	0	5	0	0	0	0	0	1	0	0	0
EG10_L019	Sediment sample	842	Retained	PCR replicates	0	1	7	0	0	0	5	0	2	0	0	0	3	0	4	2	0	4	0	0	0	0	4	0	0	4	0	0	7	8	8	0	8	2	0	8	1	0	0	2	0	0	0	3	0
EG10_M015	Sediment sample	1023	Retained	PCR replicates	0	0	4	1	0	0	4	0	1	0	0	0	1	0	6	3	0	2	1	0	0	0	2	0	0	0	5	0	7	8	8	0	8	0	0	8	0	0	0	0	0	0	0	4	0
EG10_L033	Sediment sample	1687	Retained	PCR replicates	0	0	8	2	0	1	7	1	1	0	0	1	5	0	6	0	0	8	3	2	0	0	1	2	0	2	1	0	8	8	8	0	8	0	0	8	0	0	0	0	0	0	0	8	0
EG10_M022	Sediment sample	1968	Retained	PCR replicates	0	1	4	0	0	0	7	0	4	0	0	0	1	0	8	6	0	6	0	1	0	0	0	0	1	1	0	0	8	8	8	0	8	0	0	8	0	0	0	0	0	0	0	3	0
EG10_L040	Sediment sample	2046	Retained	PCR replicates	0	0	4	2	0	0	8	0	0	0	0	0	0	0	2	0	0	3	1	0	0	0	4	0	0	0	0	0	8	8	8	0	8	0	0	8	0	0	0	0	0	0	0	4	0
EG10_L047	Sediment sample	2485	Retained	PCR replicates	0	0	5	1	0	0	3	0	0	0	0	0	0	0	4	1	0	6	4	1	0	0	5	0	0	2	0	0	6	8	8	0	8	0	0	8	0	0	0	0	0	0	0	6	0
EG10_M030	Sediment sample	2830	Retained	PCR replicates	1	0	6	2	0	0	4	0	1	0	0	0	0	0	8	6	0	7	4	0	0	0	7	0	1	1	0	0	8	8	7	0	8	0	0	8	0	0	0	1	1	0	0	6	0
EG10_L054	Sediment sample	2859	Retained	PCR replicates	0	0	7	1	0	0	0	0	0	0	0	0	0	0	8	3	0	3	1	0	0	0	8	0	0	1	0	1	8	8	8	0	8	0	0	8	0	0	0	3	0	0	0	5	0
EG10_L061	Sediment sample	3204	Retained	PCR replicates	0	0	3	2	0	0	3	0	0	0	1	0	0	0	7	1	0	0	0	0	0	0	7	0	0	0	0	0	7	8	8	0	8	4	0	8	1	0	0	3	0	0	0	7	0
EG10_M038	Sediment sample	3410	Retained	PCR replicates	0	0	5	1	0	0	7	0	0	0	0	6	0	0	7	4	0	1	4	3	0	0	8	0	0	1	0	0	8	8	8	0	8	4	0	8	0	0	0	1	0	0	0	7	0
EG10_L068	Sediment sample	3573	Retained	PCR replicates	0	2	8	1	0	0	8	0	0	0	0	8	0	0	7	1	0	4	4	0	0	0	5	0	0	0	0	0	8	8	8	0	8	0	0	8	0	0	0	3	0	0	0	8	0
EG10_L075	Sediment sample	3948	Retained	PCR replicates	0	0	3	0	0	0	8	1	0	0	0	2	0	0	0	0	0	0	0	0	1	0	1	0	0	0	0	0	1	8	7	0	8	0	0	8	0	0	0	3	0	0	0	7	0
EG10_L082	Sediment sample	4305	Retained	PCR replicates	0	0	2	3	0	0	3	1	2	0	0	0	0	0	1	0	0	2	0	0	0	0	3	1	0	2	0	0	0	8	3	0	8	1	0	8	1	0	0	0	0	0	0	5	0
EG10_L089	Sediment sample	4798	Retained	PCR replicates	0	0	2	1	0	0	8	0	6	0	0	0	0	0	8	3	0	5	2	0	0	0	7	0	0	1	0	0	0	8	4	0	8	0	0	8	0	0	0	2	0	0	0	6	0
EG10_L103	Sediment sample	5792	Retained	PCR replicates	0	1	1	2	0	0	8	0	1	0	0	0	0	0	1	0	0	6	3	0	0	0	7	0	0	0	0	0	0	8	7	0	8	1	0	7	0	0	0	0	0	0	0	7	0
EG10_L111	Sediment sample	6422	Retained	PCR replicates	0	0	4	0	0	2	8	0	0	0	0	0	0	0	1	0	0	2	3	0	0	0	6	0	0	0	0	0	0	8	5	0	8	0	0	8	1	0	0	1	0	0	0	5	0
EG10_L117	Sediment sample	6729	Retained	PCR replicates	0	0	1	2	1	0	8	0	1	0	1	0	0	0	0	2	0	2	4	0	0	0	6	0	0	1	2	0	0	8	4	0	8	0	0	8	0	0	0	0	0	0	0	3	0
EG10_L124	Sediment sample	7194	Retained	PCR replicates	0	2	8	1	0	1	8	0	1	0	1	0	0	0	1	0	0	7	7	0	0	0	6	0	0	1	0	0	0	8	6	0	8	1	0	8	0	0	0	0	0	0	0	7	0
EG10_L131	Sediment sample	7731	Retained	PCR replicates	0	1	3	1	0	0	8	0	1	0	0	0	0	0	1	0	0	2	0	0	0	0	7	0	0	0	0	0	0	8	6	0	8	0	0	7	0	0	0	2	0	0	0	4	0
EG10_L138	Sediment sample	8282	Retained	PCR replicates	0	0	6	0	1	0	8	0	1	0	0	0	0	0	0	0	0	6	6	1	0	0	5	0	0	0	0	0	0	8	3	0	8	1	0	8	0	0	0	0	1	0	0	3	0
EG10_L145	Sediment sample	8704	Retained	PCR replicates	0	0	8	2	0	0	8	0	1	0	0	0	0	0	3	0	0	7	7	1	1	0	8	0	0	1	0	0	0	8	5	0	8	0	0	8	0	0	0	0	0	0	0	6	0
EG10_L152	Sediment sample	8970	Retained	PCR replicates	0	0	0	1	0	0	8	0	1	0	0	0	0	0	4	2	0	8	8	1	0	0	0	0	0	1	0	0	0	8	2	0	4	2	1	8	0	0	0	1	0	0	0	6	0
EG10_L154	Sediment sample	9194	Retained	PCR replicates	0	1	0	4	0	0	8	0	0	0	0	0	1	0	4	1	0	8	8	0	3	0	0	0	0	0	0	0	1	8	3	0	7	3	0	8	0	1	0	0	0	0	0	8	0
EG10_L159	Sediment sample	9415	Retained	PCR replicates	0	3	0	2	0	0	7	0	0	0	0	0	0	0	6	7	0	6	7	2	3	1	0	0	0	0	0	0	0	7	3	0	0	7	1	7	1	0	0	0	0	0	0	5	0
EG10_L164	Sediment sample	10228	Retained	PCR replicates	0	0	0	0	0	0	4	0	8	0	0	0	6	0	1	6	0	6	6	5	0	6	0	0	0	0	0	0	8	8	8	0	0	1	0	0	0	0	0	0	0	0	0	8	0
EG10_L173	Sediment sample	10750	Retained	PCR replicates	0	0	0	0	0	0	3	0	1	1	0	0	0	0	0	2	0	0	0	2	0	7	0	0	0	0	0	0	8	8	5	0	0	4	0	0	0	0	0	0	3	0	0	8	0
EG10_L181	Sediment sample	11094	Retained	PCR replicates	0	0	0	0	0	0	6	0	4	0	0	0	0	0	2	5	0	0	0	0	0	6	0	0	0	0	0	0	8	8	8	1	0	0	0	0	6	0	0	0	0	0	0	5	0
EG10_L189	Sediment sample	11421	Retained	PCR replicates	0	0	0	0	0	0	6	0	0	0	0	0	0	0	2	5	0	0	2	0	0	7	0	0	0	0	0	0	8	8	4	0	0	1	0	0	1	0	0	0	0	0	0	7	0
EG10_L196	Sediment sample	11714	Retained	PCR replicates	0	0	0	0	0	0	8	0	0	0	0	0	0	0	0	2	0	0	0	0	0	7	0	0	0	0	0	0	7	8	8	2	0	1	0	0	1	0	0	0	0	0	0	4	0
EG10_L202	Sediment sample	12003	Retained	PCR replicates	0	0	0	0	0	0	3	0	0	1	0	0	0	0	0	0	5	0	0	4	0	1	0	0	0	0	0	0	2	4	8	1	0	0	0	0	0	0	0	0	0	1	0	6	0
EG10_L209	Sediment sample	12087	Retained	PCR replicates	0	0	0	0	0	0	0	0	0	0	0	0	0	0	0	0	0	0	0	0	0	0	0	0	0	0	0	0	0	7	6	0	1	0	0	0	0	0	0	0	0	0	2	0	0
EG10_L214	Sediment sample	12163	Removed due to poor quality	PCR replicates	0	0	0	0	0	0	1	0	0	1	0	0	0	0	0	0	0	0	0	0	0	0	0	0	0	0	0	0	0	6	0	0	0	0	0	0	0	0	0	1	0	0	0	0	0
EG10_L220	Sediment sample	12297	Removed due to poor quality	PCR replicates	0	0	0	0	0	0	0	0	0	0	0	0	0	0	0	0	0	0	0	0	0	0	0	0	0	0	0	0	0	1	0	0	0	0	0	0	0	0	0	0	0	0	0	0	0
EG10_L227	Sediment sample	12458	Removed due to poor quality	PCR replicates	0	0	0	0	0	0	0	0	0	0	0	0	0	0	0	0	0	0	0	0	0	0	0	0	0	0	0	0	0	0	0	0	0	0	0	0	0	0	0	0	0	0	0	0	0
EG10_L234	Sediment sample	12553	Removed due to poor quality	PCR replicates	0	0	0	0	0	0	0	0	0	0	0	0	0	0	0	0	0	0	0	0	0	0	0	0	0	0	0	0	0	0	0	0	0	0	0	0	0	0	0	1	0	0	0	0	0
EG10_L242	Sediment sample	12555	Removed due to poor quality	PCR replicates	0	0	0	0	0	0	0	0	0	1	0	0	0	0	0	0	0	0	0	0	0	0	0	0	0	0	0	0	0	0	1	0	0	0	0	0	0	0	0	0	0	0	0	0	0
EG10_L250	Sediment sample	12556	Removed due to poor quality	PCR replicates	0	0	0	0	0	0	0	0	0	1	0	0	0	0	0	0	0	0	0	0	0	0	0	0	0	0	0	0	0	0	0	0	0	0	0	0	0	0	0	0	0	0	0	0	0
EG10_L259	Sediment sample	12558	Retained	PCR replicates	0	0	0	0	0	0	0	0	0	1	0	0	0	0	0	0	0	0	0	0	0	0	0	0	0	0	0	0	0	0	0	0	0	0	0	0	2	0	0	1	0	0	0	0	0
EG10_L266	Sediment sample	12559	Removed due to poor quality	PCR replicates	0	0	0	0	0	0	0	0	0	3	0	0	0	1	0	0	0	0	0	0	0	0	0	0	0	0	0	0	0	0	0	0	1	0	0	0	1	0	0	0	0	0	0	0	1
EG10_L277	Sediment sample	12562	Retained	PCR replicates	0	0	0	0	0	0	0	0	0	1	0	0	0	0	0	0	0	0	0	1	0	0	0	0	0	0	0	0	0	0	2	0	0	0	0	0	0	0	0	0	1	0	0	0	0
EG10_L290	Sediment sample	12566	Removed due to poor quality	PCR replicates	0	0	0	0	0	0	0	0	0	0	0	0	0	0	0	0	0	0	0	0	0	0	0	0	0	0	0	0	0	0	0	0	0	0	0	0	1	0	0	0	0	0	0	0	0
EG10_L299	Sediment sample	12606	Removed due to poor quality	PCR replicates	0	0	0	0	0	0	0	0	0	0	0	0	0	0	0	0	0	0	1	0	0	0	0	0	0	0	0	0	0	0	0	0	0	0	0	0	0	0	0	0	0	0	0	0	0
EG10_L301	Sediment sample	12777	Retained	PCR replicates	0	0	0	0	0	0	7	0	1	0	0	0	0	0	0	2	0	0	6	0	0	5	0	0	0	0	0	0	4	4	8	2	0	1	0	0	0	0	0	0	0	0	0	4	0
EG10_L302	Sediment sample	12809	Removed due to poor quality	PCR replicates	0	0	0	0	0	0	0	0	0	3	0	0	0	0	0	0	0	2	1	0	0	0	0	0	0	0	0	0	0	0	0	0	0	0	0	0	0	0	0	0	0	0	0	0	0
EG10_L304	Sediment sample	12881	Retained	PCR replicates	0	1	0	0	0	0	6	0	0	0	0	0	0	0	0	1	6	0	1	2	0	8	0	0	0	0	0	0	4	1	8	0	0	0	0	0	1	1	0	0	0	0	0	3	0
EG10_L304a	Sediment sample	12882	Removed due to poor quality	PCR replicates	0	0	0	0	0	0	0	0	0	1	0	0	0	0	0	0	0	0	0	0	0	0	0	0	0	0	0	0	0	0	0	0	0	0	0	0	0	0	5	0	0	0	0	0	0
[truncated: 141 more columns]

## Sheet: S8
	Initial assignment									Revised assignment
	Arctic Boreal Bryophyte			PhyloNorway			EMBL rl133
Sequence	Identity (%)	Family	Scientific name	Identity (%)	Family	Scientific name	Identity (%)	Family	Scientific name	Scientific name	Family/Order	Functional groups	Checked by	Justification
atcacgttttccgaaaacaaacaaaggttaagaaagcgaaaagaaaaaaaa	100	Asteraceae	Achillea millefolium	98.0392	Asteraceae	Anthemideae	100	Asteraceae	Achillea	Achillea millefolium	Asteraceae	Forbs	Inger G. Alsos
atccgtgttttgagaaaacaaaggggttctcgaatcgaactagaatacaaaggaaaag	100	Poaceae	Agrostidinae	100	Poaceae	Agrostidinae	100	Poaceae	Poeae Chloroplast Group 1 (Aveneae type)	Agrostis spp/Calamagrostis spp	Poaceae	Graminoids	Inger G. Alsos
atcccgttttatgaaaacaaaggtttcagaaagcgagaataaataagg	100	Rosaceae	Alchemilla	100	Rosaceae	Alchemilla	100	Rosaceae	Alchemilla	Alchemilla	Rosaceae	Forbs	Inger G. Alsos
atcttatttcgtttggaaataa	100	NA	Dicranidae	68.1818	Ophioglossaceae	Ophioglossaceae	100	NA	Hypnales	Alleniella/Pleurozium/Loeskeobryum/Scorpidium	Dicranidae	Bryophytes	Inger G. Alsos
atcctatttctcggaaataagaaataa	100	Andreaeaceae	Andreaea	72.4138	NA	Mesangiospermae	100	Andreaeaceae	Andreaea rupestris	Andreaea rupestris	Andreaeaceae	Bryophytes	Inger G. Alsos
atcctttttttttggcaaacaaacaaagattccgaaagaaaaaag	100	Ericaceae	Andromeda polifolia	100	Ericaceae	Andromeda polifolia	100	Ericaceae	Vaccinioideae	Andromeda polifolia	Ericaceae	Dwarf_shrubs	Inger G. Alsos
atcctattttccaaaaacaaacaaaggcccagaaggtgaaaaaag	100	Apiaceae	apioid superclade	100	Apiaceae	Apioideae	100	Apiaceae	Apioideae	Angelica archangelica	Apiaceae	Forbs	Inger G. Alsos	The most frequent Apiaceae sequence. Note that it also matches Heracleum that has been analysed in our lab. One Heracleum species is native in northern Fennoscandia, but not found in undisturbed habitat and assumed to be introduced with early agriculture. High numbers in samples and only in to negative control so assumed not due to contamination from previous the lab.
atcctattttccaaaaacaaacaaaggcccataaggtgaaaaaag	100	Apiaceae	Selineae	100	Apiaceae	Angelica sylvestris	100	Apiaceae	Selineae	Angelica sylvestris	Apiaceae	Forbs	Inger G. Alsos
atcacgttttccgaaaacaaacaaaggttcagaaagcgaaaataaaaag	100	Asteraceae	Gnaphalieae	100	Asteraceae	Gnaphalieae	100	Asteraceae	Asteraceae	Antennaria spp./Gnaphalium supinum/Filago arvensis	Asteraceae	Forbs	Inger G. Alsos
atcacgttttccgaaaacaaacaaaggttcagaaagcgaaaagaaaaaaa	100	Asteraceae	Hulteniella integrifolia	100	Asteraceae	Anthemideae	100	Asteraceae	Asteroideae	Anthemideae_cf_Achillea_millefolium/Tanacetum_vulgare	Asteraceae	Forbs	Inger G. Alsos
atcacgttttccgaaaacaaacaaaggttcagaaagcgaaaagaaaaaaaa	100	Asteraceae	Anthemideae	100	Asteraceae	Anthemideae	100	Asteraceae	Asteroideae	Anthemideae_cf_Achillea_millefolium/Tanacetum_vulgare	Asteraceae	Forbs	Inger G. Alsos
atccttgttttgagaaaacaaaagggttctcgaactagaatacaaaggaaaag	100	Poaceae	Anthoxanthum nipponicum	100	Poaceae	Anthoxanthum	100	Poaceae	Poeae	Anthoxanthum	Poaceae	Graminoids	Inger G. Alsos
atcctattttttccaaaaacaaacaaaggcccagaaggtgaaaaaag	100	Apiaceae	Anthriscus sylvestris	100	Apiaceae	Apioideae	100	Apiaceae	Scandicinae	Anthriscus sylvestris	Apiaceae	Forbs	Inger G. Alsos	Assumed Anthriscus sylvestris as the other 100% match are not native in the regions
atcctggtttacgcgaacaaaccagagtttagaaagcgagaaaagagg	100	Brassicaceae	Arabis alpina	100	Brassicaceae	Arabis	100	Brassicaceae	Arabideae	Arabis cf alpina	Brassicaceae	Forbs	Inger G. Alsos	Other Arabis species possible
atccgtgttttgagaaaacaagggggttctcgaactagaatacaaaagaaaag	100	Poaceae	Poinae	100	Poaceae	Poinae	100	Poaceae	Poinae	Arctophila fulva/Dupontia fisheri	Poaceae	Graminoids	Inger G. Alsos
atctttttttttttcgaaaataaagaaagattcagaaagcgaaaaaaaag	98.0392	Ericaceae	Arctostaphylos uva-ursi	98.0392	Ericaceae	Arctostaphylos uva-ursi	100	Ericaceae	Arctostaphylos uva-ursi	Arctostaphylos uva-ursi	Ericaceae	Dwarf_shrubs	Inger G. Alsos
atcttttttttttttcgaaaataaagaaagattcagaaagcgaaaaaaaag	100	Ericaceae	Arctostaphylos uva-ursi	100	Ericaceae	Arctostaphylos uva-ursi	100	Ericaceae	Arctostaphylos uva-ursi	Arctostaphylos uva-ursi	Ericaceae	Dwarf_shrubs	Inger G. Alsos
atctttttttttttttcgaaaataaagaaagattcagaaagcgaaaaaaaag	100	Ericaceae	Arctostaphylos uva-ursi	98.0769	Ericaceae	Arctostaphylos uva-ursi	100	Ericaceae	Arctostaphylos uva-ursi	Arctostaphylos uva-ursi	Ericaceae	Dwarf_shrubs	Inger G. Alsos
atcttttttttcgaaaataaagaaagattcagaaagcgaaaaaaaag	97.9167	Ericaceae	Arctous	95.9184	Ericaceae	Arbutoideae	100	Ericaceae	Arctous alpina	Arctous alpina	Ericaceae	Dwarf_shrubs	Inger G. Alsos
atctttttttttcgaaaataaagaaagattcagaaagcgaaaaaaaag	100	Ericaceae	Arctous	97.9592	Ericaceae	Arctous alpina	100	Ericaceae	Arctous	Arctous alpina	Ericaceae	Dwarf_shrubs	Inger G. Alsos
atcttttttttttcgaaaataaagaaagattcagaaagcgaaaaaaaag	97.9592	Ericaceae	Arctous	100	Ericaceae	Arctous alpina	100	Ericaceae	Arctous alpina	Arctous alpina	Ericaceae	Dwarf_shrubs	Inger G. Alsos
atcacgttttccgaaaacaaacaaaggttcagaaagcgaaaataaaaaaaaa	98.0769	Asteraceae	Asteroideae	100	Asteraceae	Arnica unalaschcensis	100	Asteraceae	Asteroideae	Arnica cf. angustifolia	Asteraceae	Forbs	Inger G. Alsos	Only matches this single genus in PhyloNorway/PhyloAlps, but he native Arnica alpina is missing there.
atcacgttttccgaaaacaaacaaaggttcagaaagcgaaaatcaaaaag	100	Asteraceae	Asteraceae	100	Asteraceae	Asteraceae	100	Asteraceae	Asteraceae	Asteraceae2	Asteraceae	Forbs	Inger G. Alsos	Likely local taxa are Hieracium, Pilosella, Saussurea alpina, Taraxacum, Hieracium
atcacgttttccgaaaacaaacaaaggttcagaaagcgaaaataaaaaag	100	Asteraceae	Asteraceae	100	Asteraceae	Asteraceae	100	Asteraceae	Asteraceae	Asteraceae3	Asteraceae	Forbs	Inger G. Alsos	100% match to a range of taxa including Petasites, Taraxacum, Cicerbita
atcacgttttccgaaaacaagcaaaggttcagaaagcgaaaataaaaaag	100	Asteraceae	Asteroideae	100	Asteraceae	Asteroideae	100	Asteraceae	Astereae	Asteroideae	Asteraceae	Forbs	Inger G. Alsos	Matches a range of taxa. Erigeron, Taraxacum, Leontodon, Scorzoneroides autumnalis potential candidates
atcacgttttccgaaaacaaacaaaggttcagaaagcgaaaaaaaaag	100	Asteraceae	Bidens radiata	100	Asteraceae	Asteroideae	100	Asteraceae	Asteraceae	Asteroideae_cf_Omalotheca	Asteraceae	Forbs	Inger G. Alsos	The other taxa with 100% match are less likely (Bidens spp. only in S Norway today; Doronicum introduced)
atcacgttttccgaaaacaaacaaaggttcagaaagcgaaaaaaaaaag	100	Asteraceae	Asteroideae	100	Asteraceae	Asteroideae	100	Asteraceae	Asteroideae	Asteroideae_cf_Omalotheca	Asteraceae	Forbs	Inger G. Alsos	Gnaphalium sylvaticum is synonym to Omalothecia sylvaticum
atcctgctttccgaaaacaaaaaaataaaagttcagaaagttaaaattaaacaaaaaag	100	Fabaceae	Astragalus	100	Fabaceae	Astragalus	100	Fabaceae	Astragalus	Astragalus	Fabaceae	Forbs	Inger G. Alsos
atcttgtattattcggatgaatttcgggcgatgaggcga	92.3077	NA	Polypodiales	97.4359	Athyriaceae	Athyrium distentifolium	100	Athyriaceae	Athyrium sinense	Athyrium	Athyriaceae	Vascular.cryptogams	Inger G. Alsos	100% match to the native Athyrium filix-femina in PhyloAlps and Athyrium sinense in EMBL. Sequence sharing in genus
atcttgtattattcagatgaatttcgggcgatgaggcga	94.8718	NA	Polypodiales	100	Athyriaceae	Athyrium distentifolium	100	Athyriaceae	Athyrium	Athyrium distentifolium	Athyriaceae	Vascular.cryptogams	Inger G. Alsos
atcgtgtttcggctgaaaacaa	100	Aulacomniaceae	Aulacomnium palustre	70.8333	NA	Mesangiospermae	100	Aulacomniaceae	Aulacomniaceae	Aulacomnium palustre	Aulacomniaceae	Bryophytes	Inger G. Alsos
atccatgttttgagaaaacaagggggttctcgaactagaatacaacggaaaag	100	Poaceae	Avenella flexuosa	100	Poaceae	Avenella flexuosa	100	Poaceae	Poeae Chloroplast Group 2 (Poeae type)	Avenella flexuosa	Poaceae	Graminoids	Inger G. Alsos
atccttgtttactcgaataaacccgagtttagaaagcgagaaaaaagg	100	Brassicaceae	Barbarea orthoceras	100	Brassicaceae	Barbarea	100	Brassicaceae	Barbarea	Barbarea	Brassicaceae	Forbs	Inger G. Alsos	Barbarea vulgaris is common in continental parts of N Fennoscandia today and scattered at the coast (partly human introduced)
atcttatttgatttaaaaataa	100	Bartramiaceae	Bartramiaceae	68	NA	Mesangiospermae	100	Bartramiaceae	Bartramiaceae	Bartramiaceae	Bartramiaceae	Bryophytes	Inger G. Alsos
atcctgttttcttaaaacaaagattcagaaaacgaaaaataaag	100	Orobanchaceae	Bartsia alpina	95.5556	Orobanchaceae	Rhinanthus	100	Orobanchaceae	Bartsia alpina	Bartsia alpina	Orobanchaceae	Forbs	Inger G. Alsos
atcctgttttccgaaaacaaataaaacaaatttaagggttcataaagtgagaataaaaaag	100	Betulaceae	Betula	100	Betulaceae	Betula	100	Betulaceae	Betulaceae	Betula	Betulaceae	Trees	Inger G. Alsos
ctcctgctttccaaaaaggaagaataaaaaag	100	Polygonaceae	Bistorta vivipara	100	Polygonaceae	Bistorta vivipara	100	Polygonaceae	Polygonoideae	Bistorta vivipara	Polygonaceae	Forbs	Inger G. Alsos
atcctgtcttttcaaaacaaaggttccaaaaggaaaattacgg	100	Plantaginaceae	Callitriche hermaphroditica	100	Plantaginaceae	Callitriche hermaphroditica	100	Plantaginaceae	Callitriche hermaphroditica	Callitriche hermaphroditica	Plantaginaceae	Aquatics	Inger G. Alsos
atccggttttcagaaaacaaaaaaagggattcagaaagcaagaatcaaaaag	100	Ranunculaceae	Caltha	100	Ranunculaceae	Caltha	100	Ranunculaceae	Caltha	Caltha palustris	Ranunculaceae	Aquatics	Inger G. Alsos	Caltha artica is included in Caltha palustris sensu lato, see Pan Arctic Flora
atccggttttctgacaataacaaaaggttcagaaagcgaaaatcaaaaag	100	Campanulaceae	Campanula	100	Campanulaceae	Campanula	100	Campanulaceae	Campanulaceae	Campanula1	Campanulaceae	Forbs	Inger G. Alsos	The two Campanula sequences differ by an A/G transversion and do often occur in separate samples so we keep them as two taxa.
atccggttttctgacaataacaaaaggttcagaaaacgaaaatcaaaaag	100	Campanulaceae	Campanula rotundifolia	98	Campanulaceae	Campanula	100	Campanulaceae	Campanula	Campanula2	Campanulaceae	Forbs	Inger G. Alsos
atcacgttttccgaaaacaaaggttcagaaagcgaaaatcaaaaag	100	Asteraceae	Carduinae	100	Asteraceae	Carduinae	100	Asteraceae	Asteraceae	Carduinae	Asteraceae	Forbs	Inger G. Alsos
atcttctttttgagaaaaagaaatatataaaatatttcttatttcagataagaaataatattttttcttatctaatattaaa	100	Cyperaceae	Carex	100	Cyperaceae	Carex	100	Cyperaceae	Carex	Carex	Cyperaceae	Graminoids	Inger G. Alsos
atcttctttttgagaaaaagaaatatataaaatatttcttatttcagataagaaataatattttttcttaatctaatattaaa	100	Cyperaceae	Carex aquatilis	100	Cyperaceae	Carex aquatilis	100	Cyperaceae	Carex aquatilis	Carex aquatilis	Cyperaceae	Aquatics	Inger G. Alsos
atcttctttttgagaaaaagaaatatataaaatatttcttatttcagataagaaagaaataatatttcttatctaatattaaa	100	Cyperaceae	Carex maritima	100	Cyperaceae	Carex maritima	100	Cyperaceae	Carex maritima	Carex maritima	Cyperaceae	Graminoids	Inger G. Alsos
atcttctttttgagaaaaagaaatatatatataaaatatttcttatttcagataagaaataatattttttcttatctaatattaaa	100	Cyperaceae	Carex	100	Cyperaceae	Carex	100	Cyperaceae	Carex	Carex rotundata/rostrata	Cyperaceae	Aquatics	Inger G. Alsos
atccgtgttttgagaaaaccagggggttctcgaactagaatacaaaggaaaag	100	Poaceae	Poeae	100	Poaceae	Poeae	100	Poaceae	Poeae	Catabrosa aquatica/Hierochloe/Phippsia algida	Poaceae	Graminoids	Inger G. Alsos	Anthoxantum nitens is synonym for Hierochloe odorata
ctccttaattgtctcctaaaaaaaacggattcaaaaagaaagaataaaaaag	100	Caryophyllaceae	Cerastium	100	Caryophyllaceae	Cerastium	100	Caryophyllaceae	Alsineae	Cerastium	Caryophyllaceae	Forbs	Inger G. Alsos
attttattttttaaaaataa	100	NA	Dicranidae	68.1818	NA	Mesangiospermae	100	NA	Dicranidae	Ceratodon purpureus/Rhabdoweisia crispata	Dicranidae	Bryophytes	Inger G. Alsos
atcctattttacgaaaaccaacaccggggggttagaaagcgataaaaaaaaaag	100	Onagraceae	Chamaenerion angustifolium	100	Onagraceae	Chamaenerion angustifolium	100	Onagraceae	Chamaenerion angustifolium	Chamaenerion angustifolium	Onagraceae	Forbs	Inger G. Alsos
atcctggtttacgcgaacaaaccggagtttagaagccgagaaaaaagg	100	Brassicaceae	Cochlearia	100	Brassicaceae	Cochlearia	100	Brassicaceae	Cochlearia	Cochlearia	Brassicaceae	Forbs	Inger G. Alsos
atcccgttttatgaaaacaaacaagggtttcagaaagcgagaataaataagg	100	Rosaceae	Comarum palustre	100	Rosaceae	Comarum palustre	100	Rosaceae	Rosoideae	Comarum palustre	Rosaceae	Forbs	Inger G. Alsos
atcctgttttccgaaaacaaacaaaggttcagaaagctaaaaaaaaaaag	100	Cornaceae	Cornus suecica	100	Cornaceae	Cornus	100	Cornaceae	Cornus suecica	Cornus suecica	Cornaceae	Forbs	Inger G. Alsos
atcctagaagtaaaaactttatag	68	NA	Embryophyta	68	NA	Mesangiospermae	100	Desmidiaceae	Cosmarium botrytis	Cosmarium botrytis	Desmidiaceae	Algae	Inger G. Alsos
atcacgttttccgaaaacaaacaaagattcagaaagcgaaaatcaaaaag	100	Asteraceae	Crepidinae	100	Asteraceae	Crepidinae	100	Asteraceae	Asteraceae	Crepis spp/Lapsana communis	Asteraceae	Forbs	Inger G. Alsos
atcttgtattactcaaatgaattttgggcgataaggcaa	94.8718	NA	Polypodiales	100	Cystopteridaceae	Cystopteris fragilis	97.4359	NA	Polypodiales	Cystopteris fragilis	Cystopteridaceae	Vascular.cryptogams	Inger G. Alsos
atcttgtattactcaaatgaatttcgggcgatgaggcaa	100	NA	Polypodiales	100	Cystopteridaceae	Cystopteridaceae	97.4359	NA	Polypodiales	Cystopteris/Gymnocarpium	Cystopteridaceae	Vascular.cryptogams	Inger G. Alsos	100% match to both Dryopteris felix-mas and Gymnocarpium robertianum in ArcBorBryo but I suspect the Dryopteris in ArcBorBryo might be an error as there are 9 Dryopetria sequences in PhyloAlps/PhyloNorway that all have C in position 8 whereas there are four sequences of Gymnocarpium spp and Cystopteris that all have an A in position 8.
atccatgttttgagaaaacaagggggttctcgaactagaatgcaaaggaaaag	100	Poaceae	Poeae	100	Poaceae	Deschampsia	100	Poaceae	Poeae	Deschampsia	Poaceae	Graminoids	Inger G. Alsos	100% match to Deschampsia spp. (only native are D. alpina and D. cespitosa), and the exotic Deyeuxia, Poa nemoralis (suspected database error, submitted by Kowalczyk, Taberlet et al) and Koeleria pyramidata
attttatctcaaaaatga	100	Dicranaceae	Dicranum polysetum	65.2174	NA	Spermatophyta	100	Dicranaceae	Dicranum	Dicranum polysetum	Dicranaceae	Bryophytes	Inger G. Alsos
attttatctcgaaaatga	100	Dicranaceae	Dicranum	65	Ophioglossaceae	Ophioglossaceae	100	Dicranaceae	Dicranaceae	Dicranum spurium/scoparium	Dicranaceae	Bryophytes	Inger G. Alsos
attttatcttaaaaatga	100	Dicranaceae	Dicranaceae	70	Ophioglossaceae	Ophioglossaceae	100	NA	Dicranales	Dicranum/Paraleucobryum	Dicranaceae	Bryophytes	Inger G. Alsos
attttatcttgaaaatga	100	Dicranaceae	Dicranaceae	70	Ophioglossaceae	Ophioglossaceae	100	Dicranaceae	Dicranaceae	Dicranum/Paraleucobryum/Orthodicranum	Dicranaceae	Bryophytes	Inger G. Alsos
atcctgtttagcaaatggcgg	100	Lycopodiaceae	Lycopodioideae	100	Lycopodiaceae	Lycopodioideae	100	Lycopodiaceae	Lycopodioideae	Diphasiastrum/Lycopodium	Lycopodiaceae	Vascular.cryptogams	Inger G. Alsos
attttattttgaaagtaagatataa	100	Ditrichaceae	Distichium	66.6667	NA	Mesangiospermae	100	Ditrichaceae	Distichium capillaceum	Distichium capillaceum/inclinatum	Ditrichaceae	Bryophytes	Inger G. Alsos
atcctggtttacgcgaacaaaccaaagtgtagaaagcgagaaagaagg	100	Brassicaceae	Draba	100	Brassicaceae	Draba	100	Brassicaceae	Arabideae	Draba	Brassicaceae	Forbs	Inger G. Alsos
atcctggtttacgcgaacaaaccaaccaaagtgtagaaagcgagaaagaagg	100	Brassicaceae	Draba	100	Brassicaceae	Draba	100	Brassicaceae	Draba	Draba	Brassicaceae	Forbs	Inger G. Alsos
atcctgttttatgaaaacaaacaagggtttcagaaagcgcgaataaaaagg	100	Rosaceae	Dryas	100	Rosaceae	Dryas	100	Rosaceae	Dryadoideae	Dryas octopetala	Rosaceae	Dwarf_shrubs	Inger G. Alsos
atcttgtcttactcaaatgaatttcgggcgatgaggcga	100	Dryopteridaceae	Dryopteris	100	Dryopteridaceae	Dryopteris	100	Dryopteridaceae	Dryopteris	Dryopteris	Dryopteridaceae	Vascular.cryptogams	Inger G. Alsos
atcctttatttggcaaacaaacaaagattccgaaagctaaaaag	95.6522	Ericaceae	Empetrum	95.6522	Ericaceae	Ericoideae	100	Ericaceae	Empetrum nigrum	Empetrum nigrum	Ericaceae	Dwarf_shrubs	Inger G. Alsos	100% match to Empetrum in ArcBorBryo. Only one species (with two subspecies) in Europe.
atcctttatttggcaaacaaacaaagattccgaaagctaaaaaaag	100	Ericaceae	Empetrum	100	Ericaceae	Empetrum nigrum	100	Ericaceae	Empetrum	Empetrum nigrum	Ericaceae	Dwarf_shrubs	Inger G. Alsos
atcctttatttggcaaacaaacaaagattccgaaagctaaaaaag	97.8261	Ericaceae	Empetrum	97.8261	Ericaceae	Empetrum nigrum	100	Ericaceae	Empetrum nigrum	Empetrum nigrum	Ericaceae	Dwarf_shrubs	Inger G. Alsos
atcctttatttggcaaacaaacaaaaattccgaaagctaaaaaaag	97.8261	Ericaceae	Empetrum	97.8261	Ericaceae	Empetrum nigrum	100	Ericaceae	Empetrum nigrum	Empetrum nigrum	Ericaceae	Dwarf_shrubs	Inger G. Alsos	One a/g transition different from main Empetrum sequence but almost always co-occurring with that so likely same subspecies.
atcctattttacgaaaaccagcaccgggggtttagaaagcgatcaaaaaaaag	100	Onagraceae	Epilobium	100	Onagraceae	Epilobium	100	Onagraceae	Epilobieae	Epilobium	Onagraceae	Forbs	Inger G. Alsos
attctacctag	100	Equisetaceae	Equisetum	100	Equisetaceae	Equisetum	100	Equisetaceae	Equisetum	Equisetum fluviatile/arvense/sylvaticum	Equisetaceae	Vascular.cryptogams	Inger G. Alsos
attctatttag	100	Equisetaceae	Equisetum	100	Equisetaceae	Equisetum	100	Equisetaceae	Equisetum	Equisetum pratense/palustre	Equisetaceae	Vascular.cryptogams	Inger G. Alsos	Also 100% match to Equisetum telmateia (Giant horsetail) which is not in the region.
attcgatttag	100	Equisetaceae	Equisetum	100	Equisetaceae	Equisetum	100	Equisetaceae	Equisetum	Equisetum scirpoides/variegatum/hyemale	Equisetaceae	Vascular.cryptogams	Inger G. Alsos
atcctggtttacgcgaacaaatcggagtttagaaagcgagaaaaaagg	100	Brassicaceae	Erysimum	100	Brassicaceae	Erysimum	100	Brassicaceae	Erysimum	Erysimum	Brassicaceae	Forbs	Inger G. Alsos
atcctgttttttccaaacaaagattcagaaaacgaaaaaaag	100	Orobanchaceae	Euphrasia	100	Orobanchaceae	Euphrasia	100	Orobanchaceae	Euphrasia	Euphrasia	Orobanchaceae	Forbs	Inger G. Alsos
atccgtgttttgagaaaacaaggaggttctcgaactagaatacaaaggaaaag	100	Poaceae	Loliinae	100	Poaceae	Pooideae	100	Poaceae	Pooideae	Festuca spp/Lolium	Poaceae	Graminoids	Inger G. Alsos	Lolium giganteum exotic to Norway but 100% blast to the native Lolium multiflorum.
atcccgttttctgaaaacaaacacgggtttcagaaatccagaataaataaagtaaag	100	Rosaceae	Filipendula ulmaria	89.4737	Rosaceae	Filipendula vulgaris	100	Rosaceae	Filipendula ulmaria	Filipendula ulmaria	Rosaceae	Forbs	Inger G. Alsos
attttatttcaaaaataa	100	NA	Dicranidae	68.1818	NA	Mesangiospermae	100	NA	Dicranidae	Fissidens/Dilutineuron	Dicranidae	Bryophytes	Inger G. Alsos
atccttttttacgaaaataaagagggtctcagaaagcgagaatagaaaaaaaaag	100	Geraniaceae	Geranium sylvaticum	100	Geraniaceae	Geranium sylvaticum	100	Geraniaceae	Geranium	Geranium sylvaticum	Geraniaceae	Forbs	Inger G. Alsos
atcccgttttatgaaaagaaacaagggtttcagaacgcgagaataaataaag	100	Rosaceae	Geum	100	Rosaceae	Rosoideae	100	Rosaceae	Colurieae	Geum	Rosaceae	Forbs	Inger G. Alsos	Geum rivale common in the region whereas G. urbnum rare in Troms and scattered in Nordland. Also 100% match to Fragarium viridis which is native in S Norway
atcttgtattactcaaatgaatttcgggcaatgaggcaa	100	Cystopteridaceae	Gymnocarpium dryopteris	100	Cystopteridaceae	Gymnocarpium continentale	100	Cystopteridaceae	Gymnocarpium dryopteris	Gymnocarpium	Cystopteridaceae	Vascular.cryptogams	Inger G. Alsos	Disuinguished from the other Gymnocarpium sequence by an A/G transversion. 100% match both to Gymnocarpium continentale (PhyloNorway) and G. dryopteris (ArcBorBry and EMBL).
atcttatttcgtttgaagataa	100	NA	Dicranidae	68.1818	Ophioglossaceae	Ophioglossaceae	100	NA	Hypnales	Helodium/Abietinella/Hylocomium splendens	Dicranidae	Bryophytes	Inger G. Alsos
atcctgtcttctcaaaacaaaggttcagaaagcgaaacaagg	100	Plantaginaceae	Hippuris	100	Plantaginaceae	Hippuris	100	Plantaginaceae	Hippuris	Hippuris	Plantaginaceae	Aquatics	Inger G. Alsos
atcctgtttagcaaatggcgggg	100	Lycopodiaceae	Huperzia	100	Lycopodiaceae	Huperzia	100	Lycopodiaceae	Huperzia	Huperzia	Lycopodiaceae	Vascular.cryptogams	Inger G. Alsos
atcttatttcgtttggagataa	100	Hylocomiaceae	Hylocomium splendens	68.1818	Ophioglossaceae	Ophioglossaceae	100	Hylocomiaceae	Hylocomium splendens	Hylocomium splendens	Hylocomiaceae	Bryophytes	Inger G. Alsos
atcttatttcgtttgaaaataa	100	NA	Bryidae	68	NA	Tracheophyta	100	NA	Hypnales	Hypnales_1	Bryidae	Bryophytes	Inger G. Alsos
atcttatttccttttgtttgaggataa	100	NA	Bryophytina	62.069	NA	Tracheophyta	100	Amblystegiaceae	Amblystegiaceae	Hypnales_2	Bryophytina	Bryophytes	Inger G. Alsos
atctttattttgagaaaattggtttttatagaaaaactcaaatcaaaaaa	100	Juncaceae	Juncus	100	Juncaceae	Juncus	100	Juncaceae	Juncus	Juncus arcticus/balticus/filiformis	Juncaceae	Graminoids	Inger G. Alsos	Added also 100% match to J. filiformis in ArcBorBryo. 100% match to more taxa bot they are less likely for the region.
atctttattttgatcaaattagtttttataaaaaaagtgaaatcaaaaaa	100	Juncaceae	Juncus ranarius	100	Juncaceae	Juncus	100	Juncaceae	Juncus	Juncus bufonius/ranarius	Juncaceae	Graminoids	Inger G. Alsos
atccgatttctagagacaatagtttcctttccgagaacgg	100	Cupressaceae	Juniperus	100	Cupressaceae	Juniperus communis var. saxatilis	100	Cupressaceae	Cupressaceae	Juniperus communis	Cupressaceae	Shrubs	Inger G. Alsos	Subspecies within Juniperus communis are genetically not well supported (own unpublished data)
atcctgttttttgcaaacaaacaaagattccgaaagcaaaaaaaaaaag	97.9592	Ericaceae	Kalmia procumbens	96.0784	Ericaceae	Kalmia procumbens	100	Ericaceae	Kalmia procumbens	Kalmia procumbens	Ericaceae	Dwarf_shrubs	Inger G. Alsos
atcctgttttttgcaaacaaacaaagattccgaaagcaaaaaaaaaaaaag	100	Ericaceae	Kalmia procumbens	100	Ericaceae	Kalmia procumbens	100	Ericaceae	Kalmia procumbens	Kalmia procumbens	Ericaceae	Dwarf_shrubs	Inger G. Alsos
atcctgttttttgcaaacaaacaaagattccgaaagcaaaaaaaaaaaag	98.0392	Ericaceae	Kalmia procumbens	98.0392	Ericaceae	Kalmia procumbens	100	Ericaceae	Kalmia procumbens	Kalmia procumbens	Ericaceae	Dwarf_shrubs	Inger G. Alsos
atcttctttttgagaaaaagaaatatataaaatatttcttatttcatataagaaatattttatttcttatctaatattaaa	100	Cyperaceae	Carex	100	Cyperaceae	Carex	100	Cyperaceae	Carex	Kobresia myosuroides	Cyperaceae	Graminoids	Inger G. Alsos	Syn. Kobresia myosuroides has priority according to PAF 2011. Carex borealipolaris is N America (syn Kobresia sibirica)
atccggttttccgaaaacaaacaaaagttgaaaaagaaaaaag	100	Boraginaceae	Lappula deflexa	100	Boraginaceae	Buglossoides arvensis	100	Boraginaceae	Boraginaceae	Lappula deflexa	Boraginaceae	Forbs	Inger G. Alsos	Sequence sharing. The match to the southern Norwegian Buglossoides arvensis is less likely.
atccttctttccgaaaacaaacaaataaaagttcagaaagtgaaaatcaaaaaag	100	Fabaceae	Lathyrus	100	Fabaceae	Lathyrus	100	Fabaceae	IRL clade	Lathyrus	Fabaceae	Forbs	Inger G. Alsos
atcctatgtttccaaaaacaaacaaaggcccagaaggtgaaaaaag	100	Apiaceae	Apioideae	100	Apiaceae	Ligusticum scoticum	100	Apiaceae	Apioideae	Ligusticum scoticum	Apiaceae	Forbs	Inger G. Alsos	Beach species, but most records at Nordvivatnet that is dammed by a beach wall.
atccagttttacgaaaacaaacaagggttcagaaagctaaaatcaaaaag	100	Caprifoliaceae	Linnaea borealis	100	Caprifoliaceae	Linnaea borealis	100	Caprifoliaceae	Caprifoliaceae	Linnaea borealis	Caprifoliaceae	Dwarf_shrubs	Inger G. Alsos
atcttaatctggagaaaatgtgtttctctataaaaactagaatcaaaaag	100	Juncaceae	Luzula	100	Juncaceae	Luzula	100	Juncaceae	Luzula	Luzula confusa/wahlenbergii/arcuata	Juncaceae	Graminoids	Inger G. Alsos
atcttaatctggagaaaatttgtttctctataaaaactagaatcaaaaag	100	Juncaceae	Luzula parviflora	100	Juncaceae	Luzula	100	Juncaceae	Luzula	Luzula parviflora/luzuloides	Juncaceae	Graminoids	Inger G. Alsos
atcttaatttggagaaaattggtttctctataaaaactagaatcaaaaag	100	Juncaceae	Luzula pilosa	100	Juncaceae	Luzula pilosa	100	Juncaceae	Luzula pilosa	Luzula pilosa	Juncaceae	Graminoids	Inger G. Alsos
atcttaatctggagaaaacttgtttctctataaaaactagaatcaaaaaggataaag	100	Juncaceae	Luzula	100	Juncaceae	Luzula	100	Juncaceae	Luzula	Luzula sudetica/multiflora/spicata	Juncaceae	Graminoids	Inger G. Alsos	Added also L. spicata as the sequence has 100% match to this in ArcBorBryo
atcttatttcatttgaaaataa	100	NA	Bryidae	68	NA	Tracheophyta	100	NA	Bryidae	Meesia uliginosa/Paludella squarrosa	Bryidae	Bryophytes	Inger G. Alsos
ctcctgttttctcaaaacaaagattcagaaaataaaaaag	100	Orobanchaceae	Melampyrum pratense	95.122	Orobanchaceae	Melampyrum	100	Orobanchaceae	Melampyrum pratense	Melampyrum cf pratense	Orobanchaceae	Forbs	Inger G. Alsos	There are two sequences matching Melampyrium and these are often not co-occurring suggesting that they represent the two taxa that are common in the region and distinguished in ArcBorBryo
atcccgttttccgaaaacaaacaaaggttcagaaagcgaaaataaaaaag	100	Menyanthaceae	Menyanthes trifoliata	100	Menyanthaceae	Menyanthes trifoliata	100	Menyanthaceae	Menyanthaceae	Menyanthes trifoliata	Menyanthaceae	Aquatics	Inger G. Alsos
atcctgttttatgaaaaaaaaag	100	Saxifragaceae	Saxifragaceae	100	Saxifragaceae	Micranthes	100	Saxifragaceae	Saxifragaceae	Micranthes hieraciifolia/nivalis/tenuis	Saxifragaceae	Forbs	Inger G. Alsos
atcctgttttatgaaaaaaaag	100	Saxifragaceae	Saxifragaceae	95.6522	Saxifragaceae	Micranthes	100	Saxifragaceae	Saxifragaceae	Micranthes hieraciifolia/nivalis/tenuis	Saxifragaceae	Forbs	Inger G. Alsos
attttattttatttgagaatga	100	Mniaceae	Mniaceae	68	NA	Tracheophyta	100	Mniaceae	Mniaceae	Mnium/Pseudobryum	Mniaceae	Bryophytes	Inger G. Alsos
atccggtttccgaaaacaaacaaaagttgaaaaagaaaaaaggaag	100	Boraginaceae	Myosotis arvensis	100	Boraginaceae	Myosotis arvensis	100	Boraginaceae	Cynoglossoideae	Myosotis arvensis	Boraginaceae	Forbs	Inger G. Alsos
atccggttttccgaaaacaaaagttgaaaaagaaaaaaggaaggag	100	Boraginaceae	Myosotis alpestris	86	Boraginaceae	Boraginaceae	100	Boraginaceae	Myosotis	Myosotis/ Lithospermum	Boraginaceae	Forbs	Inger G. Alsos
atcccgttttccgaaataaaaatcaaacacaagggttcaaaaaacgaaaataaaataaagaag	100	Haloragaceae	Myriophyllum alterniflorum	100	Haloragaceae	Myriophyllum alterniflorum	96.8254	Haloragaceae	Myriophyllum	Myriophyllum alterniflorum	Haloragaceae	Aquatics	Inger G. Alsos
atcccgttttctgaaataaaaatcaaacacaagggttcaaaaaacgaaaataaaaaaagaag	100	Haloragaceae	Myriophyllum sibiricum	100	Haloragaceae	Myriophyllum	100	Haloragaceae	Myriophyllum	Myriophyllum sibiricum	Haloragaceae	Aquatics	Inger G. Alsos	Also 100% match to Myriophyllum spicatum that occurs in southern Norway today.
ctcatgaaaatg	69.2308	Montiaceae	Montiaceae	69.2308	Montiaceae	Montiaceae	100	Monodopsidaceae	Nannochloropsis	Nannochloropsis	Monodopsidaceae	Algae	Inger G. Alsos
ctcataaaaatg	76.9231	Montiaceae	Montiaceae	76.9231	Montiaceae	Montiaceae	100	Monodopsidaceae	Nannochloropsis gaditana	Nannochloropsis gaditana	Monodopsidaceae	Algae	Inger G. Alsos
ctcatgaaagtg	61.5385	NA	Embryophyta	61.5385	Montiaceae	Montiaceae	100	Monodopsidaceae	Nannochloropsis granulata	Nannochloropsis granulata	Monodopsidaceae	Algae	Inger G. Alsos
attttattttaaaaataa	100	Grimmiaceae	Niphotrichum	66.6667	NA	Spermatophyta	100	NA	Bryopsida	Niphotrichum panschii/canescens	Grimmiaceae	Bryophytes	Inger G. Alsos
atctttcttttgagaaaattcgtttttatagaaaaactagaatcaaaaaa	100	Juncaceae	Oreojuncus trifidus	100	Juncaceae	Oreojuncus trifidus	100	Juncaceae	Oreojuncus	Oreojuncus trifidus	Juncaceae	Graminoids	Inger G. Alsos
atccttttttttttcgaaaacaaacaaagatttcgaaagcgaaaaaaaaaaag	98.1132	Ericaceae	Orthilia secunda	94.6429	Ericaceae	Orthilia secunda	100	Ericaceae	Orthilia secunda	Orthilia secunda	Ericaceae	Forbs	Inger G. Alsos
ctccttcgtccaaaaggaagaataaaaaag	100	Polygonaceae	Oxyria digyna	100	Polygonaceae	Oxyria digyna	100	Polygonaceae	Oxyria digyna	Oxyria digyna	Polygonaceae	Forbs	Inger G. Alsos
atcctgctttccgaaaacaaaaaaataaaagttcagaaagttaaaatgaaacaaataaag	100	Fabaceae	Oxytropis	100	Fabaceae	Oxytropis	100	Fabaceae	Oxytropis	Oxytropis cf campestris	Fabaceae	Forbs	Inger G. Alsos	Only taxa that had 100% match and is found in the region today is O. campestris.
atcctgctttccgaaaacaaaaaaataaaagttcagaaagttaaaattaaacaaataaag	100	Fabaceae	Oxytropis deflexa	100	Fabaceae	Oxytropis lapponica	100	Fabaceae	Oxytropis	Oxytropis lapponica/deflexa	Fabaceae	Forbs	Inger G. Alsos
atcctgttttcagaaaacaaattaagggatttctgaaagcgagaataaaaaaag	100	Papaveraceae	Papaver	100	Papaveraceae	Papaver	100	Papaveraceae	Papaveroideae	Papaver	Papaveraceae	Forbs	Inger G. Alsos
atcctattttccaaaaacaaagaaaggttcagaaactaagaataaaactaaaacaaggg	100	Celastraceae	Parnassia	100	Celastraceae	Parnassia	100	Celastraceae	Parnassia	Parnassia palustris	Celastraceae	Forbs	Inger G. Alsos	Parnassia kotzebuei North American
atcttctttttttttcaaaacaaaggtttagaaaacgaaaaaaag	100	Orobanchaceae	Pedicularis	100	Orobanchaceae	Pedicularis lanata	100	Orobanchaceae	Pedicularis	Pedicularis cf hirsuta	Orobanchaceae	Forbs	Inger G. Alsos	Three sequences wit h9, 10 and 11 T and mainly co-occurring thus potential the same taxon. Only P hirsuta in region today
atcttcttttttttttcaaaaaaaagggttagaaaacgaaaaaaaaaaa	100	Orobanchaceae	Pedicularis lapponica	96.0784	Orobanchaceae	Pedicularis lapponica	100	Orobanchaceae	Pedicularis lapponica	Pedicularis lapponica	Orobanchaceae	Forbs	Inger G. Alsos	Two homopolymer regions (T and A), but otherwise the two sequences matching this taxon are identical and mainly co-occurring.
atcttctttttttttttcaaaaaaaagggttagaaaacgaaaaaaaaaaaa	96.0784	Orobanchaceae	Pedicularis lapponica	100	Orobanchaceae	Pedicularis lapponica	100	Orobanchaceae	Pedicularis lapponica	Pedicularis lapponica	Orobanchaceae	Forbs	Inger G. Alsos	Two homopolymer regions (T and A), but otherwise the two sequences matching this taxon are identical and mainly co-occurring.
atccgtattttgagaaaacaagggggttctcgaactagaatacaaaggaaaag	100	Poaceae	Phalaris arundinacea	100	Poaceae	Phalaris	100	Poaceae	Poeae	Phalaris	Poaceae	Graminoids	Inger G. Alsos
atcttgtattactcaaatgaattttgagcgatgagtcga	100	Thelypteridaceae	Phegopteris connectilis	92.3077	NA	Polypodiales	94.8718	NA	Polypodiales	Phegopteris connectilis	Thelypteridaceae	Vascular.cryptogams	Inger G. Alsos
atcccttttttgaaaaaacaggtggttctcaaactagaacccaaagggaaag	100	Poaceae	Phragmites australis	100	Poaceae	Phragmites australis	100	Poaceae	Phragmites australis	Phragmites australis	Poaceae	Graminoids	Inger G. Alsos	BLAST 100% to many sequences of only Phragmites australis.
atcctttttttcgcaaacaaacaaagattccgaaagcaaaaaaaaaaag	100	Ericaceae	Phyllodoce caerulea	100	Ericaceae	Phyllodoce caerulea	100	Ericaceae	Phyllodoce caerulea	Phyllodoce caerulea	Ericaceae	Dwarf_shrubs	Inger G. Alsos
atccggttcatgaagacaatgtttcttctcctaagataggaaggg	100	Pinaceae	Pinus	100	Pinaceae	Pinus	100	Pinaceae	Pinus	Pinus	Pinaceae	Trees	Inger G. Alsos	Be aware of contamination
attttatttcgttcgaaaataa	100	Plagiotheciaceae	Plagiothecium denticulatum	62.5	NA	Tracheophyta	100	NA	Hypnales	Plagiothecium denticulatum	Plagiotheciaceae	Bryophytes	Inger G. Alsos
atccgtgttttgagaaaacaaaggggttctcgaactagaatacaaaggaaaag	100	Poaceae	Poeae	100	Poaceae	Poeae	100	Poaceae	Poeae	Poa pratensis/alpina/Anthoxanthum	Poaceae	Graminoids	Inger G. Alsos
atcttgtattacccaaacaatttgggcgatttaggtga	100	Polypodiaceae	Polypodium vulgare	100	Polypodiaceae	Polypodium vulgare	100	Polypodiaceae	Polypodium	Polypodium vulgare	Polypodiaceae	Vascular.cryptogams	Inger G. Alsos
atcttattctaaaatga	100	Polytrichaceae	Polytrichaceae	77.7778	Ophioglossaceae	Ophioglossaceae	100	Polytrichaceae	Polytrichaceae	Polytrichastrum/Polytrichum/Psilopilum/Pogonatum	Polytrichaceae	Bryophytes	Inger G. Alsos
atccgtgttttgagaaaacaagggggttctcgaactagaatacaaaggaaaag	100	Poaceae	Poeae	100	Poaceae	Pooideae	100	Poaceae	Poeae	Pooideae	Poaceae	Graminoids	Inger G. Alsos
atcctatttttcgaaaacaaacaaaaaaacaaacaaaggttcataaagacagaataagaatacaaaag	100	Salicaceae	Populus	100	Salicaceae	Populus tremula	100	Salicaceae	Populus	Populus tremula	Salicaceae	Trees	Inger G. Alsos
atccctgttttgagaaaaaagggtttattttctctatttcgaattttctattatatagaaattcgaaaataacaattttaaaaagg	98.8372	Potamogetonaceae	Potamogeton	98.8372	Potamogetonaceae	Potamogeton	98.8372	Potamogetonaceae	Potamogetonaceae	Potamogeton alpinus	Potamogetonaceae	Aquatics	Inger G. Alsos
atccctgttttgagaaaaaagggtttattttctctatttcgaattttctattatatagaaattctaaaataagaatttaaaaaagg	100	Potamogetonaceae	Potamogeton	100	Potamogetonaceae	Potamogeton	100	Potamogetonaceae	Potamogeton	Potamogeton berchtoldii/friesii/natans/obtusifolius	Potamogetonaceae	Aquatics	Inger G. Alsos
atccctgttttgagaaaaaagggtttattttctctatttcgaattttctattatatagaaattcgaaaataacaatttaaaaaagg	100	Potamogetonaceae	Potamogeton	100	Potamogetonaceae	Potamogeton gramineus	100	Potamogetonaceae	Potamogeton	Potamogeton perfoliatus/alpinus/gramineus	Potamogetonaceae	Aquatics	Inger G. Alsos	P. friesii only match to PhyloAlps
atccccgttttgagaaaaaagggtttattttctctatttcgaattttctattatatagaaattctaaaataagaatttaaaaaagg	100	Potamogetonaceae	Potamogeton praelongus	98.8372	Potamogetonaceae	Potamogeton	100	Potamogetonaceae	Potamogeton praelongus	Potamogeton praelongus	Potamogetonaceae	Aquatics	Inger G. Alsos
atcccgttttatgaaaacaaacaagggtttcataaagcgagaataaataaag	100	Rosaceae	Potentilla	100	Rosaceae	Potentilla	100	Rosaceae	Potentilla	Potentilla	Rosaceae	Forbs	Inger G. Alsos
atcttgtattacccgaatgaatttcggtcgatggaacga	100	Dennstaedtiaceae	Pteridium aquilinum	100	Dennstaedtiaceae	Pteridium aquilinum subsp. latiusculum	100	Dennstaedtiaceae	Dennstaedtiaceae	Pteridium aquilinum subsp. latiusculum	Dennstaedtiaceae	Vascular.cryptogams	Inger G. Alsos
attttattgtctattaaaaataa	100	Bryaceae	Bryaceae	65.3846	NA	Spermatophyta	100	Bryaceae	Bryaceae	Ptychostomum/Rosulabryum/Bryum	Bryaceae	Bryophytes	Inger G. Alsos
attttattgtatattaaaaataa	100	Bryaceae	Bryaceae	62.963	NA	Tracheophyta	100	Bryaceae	Bryaceae	Ptychostomum/Rosulabryum/Plagiobryum demissum	Bryaceae	Bryophytes	Inger G. Alsos
atccgtgttttgagaaaacctgggggttctcgaactagaatacaaaggaaaag	100	Poaceae	Puccinellia	100	Poaceae	Puccinellia	100	Poaceae	Coleanthinae	Puccinellia	Poaceae	Graminoids	Inger G. Alsos
atcttttttttttaatttttgtttgttttcgaaaaaaaagg	100	Ericaceae	Pyrola	100	Ericaceae	Pyrola minor	100	Ericaceae	Pyroleae	Pyrola minor/media	Ericaceae	Forbs	Inger G. Alsos	Dominant sequence, 100% math in PhyloNorway to only P. minor, but 100% to both P. minor and P. media in ArcBorBryo
atcctttttttttgaaatttttgtttgttttcgaaaaaaagg	100	Ericaceae	Pyrola rotundifolia	100	Ericaceae	Pyrola	100	Ericaceae	Pyrola	Pyrola rotundifolia/grandiflora	Ericaceae	Forbs	Inger G. Alsos	Pyrola rotundifolia, Pyrola grandiflora (syn. P. norvegica), both belonging to the same aggregate according to PAF
atcctgctttcagaaagcaaaaaaagg	100	Ranunculaceae	Ranunculus	100	Ranunculaceae	Ranunculus	100	Ranunculaceae	Ranunculus	Ranunculus acris/subborealis	Ranunculaceae	Forbs	Inger G. Alsos	Also 100% match to the more eastern R. polyanthemos and the Beringian Ranunculus turneri.
atcctgctttcagaaaacaaaaagggggattcagaaagaaaaaaaaaagg	100	Ranunculaceae	Ranunculus	98.0392	Ranunculaceae	Ranunculus sceleratus	100	Ranunculaceae	Ranunculus	Ranunculus cf. hyperboreus	Ranunculaceae	Forbs	Inger G. Alsos	Also 100% match to the more eastern R. gmelinii. One A less than R. sceleratus sequence and potential representing same taxon
atcctgctttcagaaaacaaaaagggggggttcagaaagaaaaaaagg	100	Ranunculaceae	Ranunculus	100	Ranunculaceae	Ranunculus	100	Ranunculaceae	Ranunculus	Ranunculus peltatus	Ranunculaceae	Forbs	Inger G. Alsos	Also 100% match to Ranunculus eradicatus which is synonym to R. aquatilis ssp. eradicus and R. confervoides, but htey are not in the region.
atcctgctttcagaaaacaaaaagagggttcagaaagcaaagg	100	Ranunculaceae	Ranunculus	87.5	Ranunculaceae	Ranunculeae	100	Ranunculaceae	Ranunculus	Ranunculus repens	Ranunculaceae	Forbs	Inger G. Alsos	Also 100% match to the N American Ranunculus pensylvanicus, Ranunculus macounii, Ranunculus septentrionalis.
atcctgctttcagaaaacaaaaaaaaaggggattcagaaagcgaaaatagg	100	Ranunculaceae	Ranunculus sulphureus	98.0769	Ranunculaceae	Ranunculus sulphureus	100	Ranunculaceae	Ranunculus	Ranunculus sulphureus	Ranunculaceae	Forbs	Inger G. Alsos
attttatattttaaaaataa	100	NA	Dicranales	64	NA	Spermatophyta	100	NA	Dicranidae	Rhabdoweisia/Dicranoweisia/Oncophorus/Cnestrum schisti	Dicranales	Bryophytes	Inger G. Alsos
atcctgttttcttaaaacaaagattcagaaaacgaaaaaaaaagg	100	Orobanchaceae	Rhinanthus	100	Orobanchaceae	Rhinanthus	100	Orobanchaceae	Rhinanthus	Rhinanthus	Orobanchaceae	Forbs	Inger G. Alsos
atcttcttttccgaaaccaaacccaaatacaggggttcaaaaagcgcgaataaaaaag	100	Crassulaceae	Rhodiola rosea	100	Crassulaceae	Rhodiola	100	Crassulaceae	Rhodiola	Rhodiola rosea	Crassulaceae	Forbs	Inger G. Alsos
atcctgctttccgaaaacaaacaaaacacaagggttcagaaagagaaataaaaaag	100	Grossulariaceae	Ribes	100	Grossulariaceae	Ribes spicatum	100	Grossulariaceae	Ribes	Ribes spicatum	Grossulariaceae	Shrubs	Inger G. Alsos
tcccgttttatgaaaacaaacaagggtttcagaaagcgagaataaataaag	98.0769	Rosaceae	Rosoideae	98.0769	Rosaceae	171638	100	Rosaceae	Potentilla tetrandra	Rosoideae	Rosaceae	Forbs	Inger G. Alsos	The sequence lack an \A\" at the start. 100% BLAST to a range of taxa including Rosa spp., Fragaria spp., Rubus Spp., Potentilla ssp. It has a high number of reads and repeats and is rarely found in negative controls so assume a native taxa. The by far most common Rosoidea in the region today are Rubus chamaemorus and Comarum palustre with Sorbus aucuparia somewhat less frequent. Thus, we tentati…
atcccgttttatgaaaacaaacaagggtttcagaaagcgagaataaataaag	100	Rosaceae	Rosoideae	100	Rosaceae	Rosoideae	100	Rosaceae	Rosoideae	Rubus/Fragaria	Rosaceae	Forbs	Inger G. Alsos	Assumed to mainly represent Rubus chamaeorus
ctcctcctttccaaaaggaagaataaaaaag	100	Polygonaceae	Rumex	100	Polygonaceae	Rumex	100	Polygonaceae	Rumiceae	Rumex	Polygonaceae	Forbs	Inger G. Alsos
ctcctcttttttgtccccctttttcaaaaaaaaaaggattcagaaagcaagactaaaaaag	100	Caryophyllaceae	Sabulina	100	Caryophyllaceae	Sabulina rubella	100	Caryophyllaceae	Sabulina	Sabulina rubella	Caryophyllaceae	Forbs	Inger G. Alsos
atcctatttttcgaaaacaaacaaaggttcataaagacagaataagaatacaaaag	100	Salicaceae	Saliceae	100	Salicaceae	Saliceae	100	Salicaceae	Saliceae	Saliceae	Salicaceae	Trees	Inger G. Alsos
atcacgttttccgaaaacaaacaaaggttcagaaagcgaaaatccaaaag	100	Asteraceae	Saussurea	100	Asteraceae	Asteraceae	100	Asteraceae	Saussurea	Saussurea alpina/Lactuca sibirica	Asteraceae	Forbs	Inger G. Alsos
atcctgttttaagaaagcaaaacacaagggttcagaaaaagcgaataaaaaaaaaaag	100	Saxifragaceae	Saxifraga	100	Saxifragaceae	Saxifraga	100	Saxifragaceae	Saxifraga	Saxifraga aizoides/oppositifolia	Saxifragaceae	Forbs	Inger G. Alsos	Homopolymer of 11A
atcctgttttaagaaagcaaaacacaagggttcagaaaaagcgaataaaaaaaaaag	98.2759	Saxifragaceae	Saxifraga	98.2759	Saxifragaceae	Saxifraga	100	Saxifragaceae	Saxifraga kotschyi	Saxifraga aizoides/oppositifolia	Saxifragaceae	Forbs	Inger G. Alsos	Homopolymer of 10A
atcctgttttaagaaagcaacatacaagggttcagaaaaagcgaaaaaagaatag	98.1818	Saxifragaceae	Saxifraga	98.1818	Saxifragaceae	Saxifraga	100	Saxifragaceae	Saxifraga cernua	Saxifraga cernua	Saxifragaceae	Forbs	Inger G. Alsos
atcctgttttaagaaagcaacacacaagggttcagaaaaagcgaaaaaagaatag	100	Saxifragaceae	Saxifraga	100	Saxifragaceae	Saxifraga	100	Saxifragaceae	Saxifraga	Saxifraga cernua/rivularis	Saxifragaceae	Forbs	Inger G. Alsos	Saxifraga svalbardensis and S. hyperborea also possible as they are in Svalbard today.
atcctgttttaagaaagcaaaacacaagggttcagaaaaagaaaaaaaaaaag	100	Saxifragaceae	Saxifraga cespitosa	100	Saxifragaceae	Saxifraga cespitosa	100	Saxifragaceae	Saxifraga	Saxifraga cespitosa	Saxifragaceae	Forbs	Inger G. Alsos	11A in homopolymer
atcctgttttaagaaagcaaaacacaagggttcagaaaaagcgaataaaaaaag	98.1818	Saxifragaceae	Saxifraga oppositifolia	98.1818	Saxifragaceae	Saxifraga	100	Saxifragaceae	Saxifraga	Saxifraga oppositifolia	Saxifragaceae	Forbs	Inger G. Alsos	Homopolymer of 7A
atcctgttttaagaaagcaaaacacaagggttcagaaaaagcgaataaaaaaaag	100	Saxifragaceae	Saxifraga oppositifolia	100	Saxifragaceae	Saxifraga oppositifolia	100	Saxifragaceae	Saxifraga	Saxifraga oppositifolia	Saxifragaceae	Forbs	Inger G. Alsos	Homopolymer of 8A
attttgtttcccttacaa	100	Scapaniaceae	Scapaniaceae	66.6667	NA	Euphyllophyta	100	Scapaniaceae	Scapaniaceae	Scapania spp/Douinia ovata	Scapaniaceae	Bryophytes	Inger G. Alsos
ctccttttattttcctttttttcaaaagcaaagatgaagaaagcaagaaaaaaagg	100	Caryophyllaceae	Silene acaulis	100	Caryophyllaceae	Silene acaulis	100	Caryophyllaceae	Caryophyllaceae	Silene acaulis	Caryophyllaceae	Forbs	Inger G. Alsos
atcacgttttccgaaaacaagcaaaggttcagaaagcgaaaatcaaaaag	100	Asteraceae	Asteroideae	100	Asteraceae	North American clade	100	Asteraceae	Asteroideae	Solidago	Asteraceae	Forbs	Inger G. Alsos	Match to many taxa but mostly North-American Symphyotrichum: however, also matches Eurybia which does not occur in the region today but is frequent in Kola
atcctgttttatgaaaataaacaagggtttcataaaccgaaaataaaaaag	100	Rosaceae	Maleae	100	Rosaceae	Maleae	100	Rosaceae	Maleae	Sorbus aucuparia cf.	Rosaceae	Trees	Inger G. Alsos	Sequece shared between Amelanchier bartramiana, Sorbus decora, Sorbus sambucifolia, Cotoneaster integerrimus, Sorbus aucuparia, Cotoneaster niger, Sorbus scopulina, Amelanchier alnifolia, but only Sorbus is a likely candidate for the region.
atcctgatattttgataaaacaagggtttataaaactagaatcaaaaaggaag	100	Typhaceae	Sparganium	100	Typhaceae	Sparganium	100	Typhaceae	Sparganium	Sparganium erectum/natans/glomeratum/emersum	Typhaceae	Aquatics	Inger G. Alsos
atcttgttttcataacataaatgg	100	Sphagnaceae	Sphagnum russowii	79.1667	NA	Mesangiospermae	100	Sphagnaceae	Sphagnum	Sphagnum russowii	Sphagnaceae	Bryophytes	Inger G. Alsos
ctccttaaatcgtctcctaaaaaaaaacggattcaaaaagcaagaataaaaaag	100	NA	Eukaryota	100	Caryophyllaceae	Stellaria	100	Caryophyllaceae	Stellaria	Stellaria	Caryophyllaceae	Forbs	Inger G. Alsos
atccctgttttgagaaaaaagggtttattttcgatatttcgaattttctattatatagaaattcaaaaataagaatttaaaaaagg	100	Potamogetonaceae	Stuckenia filiformis	100	Potamogetonaceae	Stuckenia filiformis	100	Potamogetonaceae	Stuckenia filiformis	Stuckenia filiformis	Potamogetonaceae	Aquatics	Inger G. Alsos
atccctgttttgagaaaaaagggtttattttctatatttcgaattttctattatatagaaattcaaaaataagaatttaaaaaagg	100	Potamogetonaceae	Stuckenia	100	Potamogetonaceae	Stuckenia vaginata	100	Potamogetonaceae	Stuckenia	Stuckenia vaginata	Potamogetonaceae	Aquatics	Inger G. Alsos
atcacgttttccgaaaacaaacaaaggttcagaaaacgaaaataaaaaag	100	Asteraceae	Tephroseris	100	Asteraceae	Tephroseris	100	Asteraceae	Asteraceae	Tephroseris	Asteraceae	Forbs	Inger G. Alsos	Rare in region today. Synonym Senecio
atcttgtattactcaaatgaatttcgggcgatgaggcga	100	Thelypteridaceae	Thelypteris palustris	100	Thelypteridaceae	Thelypteris palustris	100	NA	Polypodiales	Thelypteris palustris	Thelypteridaceae	Vascular.cryptogams	Inger G. Alsos
attttattctttaaaaataa	100	Timmiaceae	Timmia	65.2174	NA	Spermatophyta	100	Timmiaceae	Timmia	Timmia norvegica/austriaca	Timmiaceae	Bryophytes	Inger G. Alsos
atccttgttttgataaaacaaggttttataaaactagaatcaaaaggg	100	Tofieldiaceae	Tofieldia pusilla	100	Tofieldiaceae	Tofieldia pusilla	100	Tofieldiaceae	Tofieldia	Tofieldia pusilla	Tofieldiaceae	Forbs	Inger G. Alsos
atcctctttttcgaaaacaaagatttaaaggaaaaaaggggg	100	Primulaceae	Trientalis	100	Primulaceae	Trientalis europaea	100	Primulaceae	Trientalis	Trientalis europaea	Primulaceae	Forbs	Inger G. Alsos
atcacgttttccgaaaacaaacaaaggttcagaaagcgaaaataaaaaaaaaaaa	100	Asteraceae	Tripleurospermum maritimum	98.2143	Asteraceae	Tripleurospermum maritimum	100	Asteraceae	Tripleurospermum maritimum	Tripleurospermum maritimum	Asteraceae	Forbs	Inger G. Alsos
atccgtgttttgagaaaaccaggaggttctcgaactagaatacaaaggaaaag	100	Poaceae	Aveninae	100	Poaceae	Aveninae	100	Poaceae	Poaceae	Trisetum	Poaceae	Graminoids	Inger G. Alsos	Koleria not in Norway except found once introduced in Oslo
atcctgttttcagaaaacaaaaagggttcagaaagcaagaatcaaaaag	100	Ranunculaceae	Trollius	100	Ranunculaceae	Trollius	100	Ranunculaceae	Ranunculoideae	Trollius europaeus	Ranunculaceae	Forbs	Inger G. Alsos
atctggtgttataaaaacaagcgataaaaaaaag	100	Urticaceae	Urtica	100	Urticaceae	Urtica	100	Urticaceae	Urtica	Urtica dioica	Urticaceae	Forbs	Inger G. Alsos
atcctttttttttggcaaaccaataaagattccgaaagaaataagg	100	Ericaceae	Vaccinium microcarpum	100	Ericaceae	Vaccinium microcarpum	100	Ericaceae	Vaccinium microcarpum	Vaccinium microcarpum	Ericaceae	Dwarf_shrubs	Inger G. Alsos	Distinguished from V. oxycoccus only by a homopolymer
atcctttttttttggcaaacaaataaagattccgaaagaaaaagg	97.8261	Ericaceae	Vaccinium	95.7447	Ericaceae	Vaccinium myrtillus	100	Ericaceae	Vaccinieae	Vaccinium myrtillus	Ericaceae	Dwarf_shrubs	Inger G. Alsos
atccttttttttttggcaaacaaataaagattccgaaagaaaaagg	100	Ericaceae	Vaccinium ovalifolium	97.8723	Ericaceae	Vaccinium myrtillus	100	Ericaceae	Vaccinium ovalifolium	Vaccinium myrtillus	Ericaceae	Dwarf_shrubs	Inger G. Alsos
atcctttttttttttggcaaacaaataaagattccgaaagaaaaagg	100	Ericaceae	Vaccinium	100	Ericaceae	Vaccinium myrtillus	100	Ericaceae	Vaccinieae	Vaccinium myrtillus	Ericaceae	Dwarf_shrubs	Inger G. Alsos
atccttttttttttttggcaaacaaataaagattccgaaagaaaaagg	97.9167	Ericaceae	Vaccinium	97.9167	Ericaceae	Vaccinium myrtillus	100	Ericaceae	Vaccinium boninense	Vaccinium myrtillus	Ericaceae	Dwarf_shrubs	Inger G. Alsos
atccttctttttggcaaacaaataaagattccgaaagaaataagg	100	Ericaceae	Vaccinium uliginosum	100	Ericaceae	Vaccinium uliginosum	100	Ericaceae	Vaccinium	Vaccinium uliginosum	Ericaceae	Dwarf_shrubs	Inger G. Alsos
atccttctttttggcaaacaaataaagatttcgaaagaaataagg	97.7778	Ericaceae	Vaccinium uliginosum	100	Ericaceae	Vaccinium uliginosum	97.7778	Ericaceae	Vaccinium	Vaccinium uliginosum	Ericaceae	Dwarf_shrubs	Inger G. Alsos
atccttttttttggcaaacaaataaagattccgaaagaaaaaaaagg	94	Ericaceae	Vaccinium	94	Ericaceae	Vaccinium vitis-idaea	100	Ericaceae	Vaccinium vitis-idaea	Vaccinium vitis-idaea	Ericaceae	Dwarf_shrubs	Inger G. Alsos
atccttttttttttggcaaacaaataaagattccgaaagaaaaaaaaagg	100	Ericaceae	Vaccinium vitis-idaea	100	Ericaceae	Vaccinium vitis-idaea	100	Ericaceae	Vaccinium vitis-idaea	Vaccinium vitis-idaea	Ericaceae	Dwarf_shrubs	Inger G. Alsos
atccggtttttgttttccgaaaacaaacaaaggctaaaatcaaaaaag	100	Caprifoliaceae	Valeriana	100	Caprifoliaceae	Valeriana	100	Caprifoliaceae	Valeriana	Valeriana sambucifolia	Caprifoliaceae	Forbs	Inger G. Alsos	The N American Valeriana sitchensis less likely
atcctgtcttctaaaaacaaaggttcaggaagtgaaaaaggg	100	Plantaginaceae	Veronica chamaedrys	100	Plantaginaceae	Veronica	100	Plantaginaceae	Veronica	Veronica cf. fruticans	Plantaginaceae	Forbs	Inger G. Alsos
atcctgtcttctaaaaaagaaaaaaaaaggttcagaaagttaaaaaaaaag	100	Plantaginaceae	Veronica longifolia	96.0784	Plantaginaceae	Veronica subgen. Pseudolysimachium	100	Plantaginaceae	Veronica longifolia	Veronica longifolia	Plantaginaceae	Forbs	Inger G. Alsos	Also 100% to the introduced V. spicata
atccttaagttaaaatcaaaaaag	100	Fabaceae	Vicia cracca	100	Fabaceae	Vicia	100	Fabaceae	Vicia	Vicia	Fabaceae	Forbs	Inger G. Alsos	Viccia cracca and V. sepium common in region today; the latter missing in PhyloNorway/PhyloAlps
atccggttttttgaaattttaaaaaaagtttatatagacagaataaaaaag	100	Violaceae	Viola biflora	100	Violaceae	Viola biflora	100	Violaceae	Viola biflora	Viola biflora	Violaceae	Forbs	Inger G. Alsos
atccggttttttgaaatgaaaaaaagtttatatagacagaataaaaaag	100	NA	Eukaryota	100	Violaceae	Viola	100	NA	Pentapetalae	Viola rupestris/riviniana/Viola canina	Violaceae	Forbs	Inger G. Alsos
atcttgtattattcaaatgaatttcggacgatgagacaa	92.3077	NA	Polypodiales	100	Woodsiaceae	Woodsia	94.8718	NA	Polypodiales	Woodsia alpina/glabella	Woodsiaceae	Vascular.cryptogams	Inger G. Alsos

## Sheet: S9
						Laboratory data							Quality control (QC) data														Bioinformatic pipeline data
		Composite	Modelled age	NGRIP Oxygen	LOI at			Input	Extraction	Extract from	PCR_lab		MTQ score		MAQ score		Sequence		Barcode length (bp)			Proportion of weighted replicates			Pass-fail		Raw reads												Reads remaining after initial filtering
EG_code	Lake	depth (cm)	(cal. yr BP)	isotope value	550°C (%)	DNA_code	Type	mass (g)	duplicate?	Rijal et al.?	status		Mean	1-SD	Mean	1-SD	overlap		Mean	1-SD		Mean	1-SD		QC		Rep. 1	Rep. 2	Rep. 3	Rep. 4	Rep. 5	Rep. 6	Rep. 7	Rep. 8	Total	Mean	1-SD		Rep. 1	Rep. 2	Rep. 3	Rep. 4	Rep. 5	Rep. 6	Rep. 7	Rep. 8	Total	Mean	1-SD
EG10	Nordvivatnet, Mortensnes	0	0	NA	NA	EG10_C001	Extraction negative control			Y			0.2625	0.181142	0.0125	0.0395285	1		52			0.125	0		fail		8769	16048	23551	29011	29634	23655	11080	913	142661	17832.6	10337.4		6652	0	21057	25383	25685	21340	9645	0	109762	13720	10916
EG10	Nordvivatnet, Mortensnes	0	0	NA	NA	EG10_C002	Extraction negative control			Y			0.275	0.141912	0.025	0.0527046	0		50	4.24264		0.125	0		fail		789	73408	76538	31	2036	25332	87208	34785	300127	37515.9	36740.4		521	48763	3	0	1614	22555	38105	26794	138355	17294	19518
EG10	Nordvivatnet, Mortensnes	0	0	NA	NA	EG10_C003	Extraction negative control			Y			0.175	0.0874007	0.0125	0.0395285	1		45			0.125	0		fail		25729	18058	8535	3579	11627	84479	85949	82929	320885	40110.6	37300.3		15310	12417	0	3504	0	74473	71210	72146	249060	31133	34783
EG10	Nordvivatnet, Mortensnes	0	0	NA	NA	EG10_C004	Extraction negative control			Y			0.3125	0.169251	0.0125	0.0395285	0		86			0.125	0		fail		1973	5437	61029	26613	71817	2782	196	7626	177473	22184.1	28667.5		1812	3572	54729	23241	64400	2363	140	6347	156604	19576	25854
EG10	Nordvivatnet, Mortensnes	0	0	NA	NA	EG10_C005	aDNA lab PCR negative control			Y			0.2625	0.199391	0.025	0.0790569	0		53			0.25	0		fail		79	3789	49630	71722	13926	36990	83253	20576	279965	34995.6	31031.4		7	3309	45223	65344	12262	34828	52172	18334	231479	28935	24052
EG10	Nordvivatnet, Mortensnes	0	0	NA	NA	EG10_C006	aDNA lab PCR negative control						0.3	0.0874007	0	0	0					0	0		fail		62544	9255	61279	45	53054	8	52	152648	338885	42360.6	52797.8		47472	8376	21668	0	42974	4	33	132190	252717	31590	44930
EG10	Nordvivatnet, Mortensnes	0	0	NA	NA	EG10_C007	post-PCR lab PCR negative control				PCR_LAB																3973	11477	63126	15714	13412	51168	1848	9486	170204	21275.5	22833.6		3272	8260	53490	72	8591	48098	0	8422	130205	16276	21644
EG10	Nordvivatnet, Mortensnes	0	0	NA	NA	EG10_C008	post-PCR lab PCR positive control				PCR_LAB																45886	1528	21109	9600	111068	23945	51915	6715	271766	33970.8	35982.6		35165	970	18442	8580	85862	19990	47132	5763	221904	27738	28088
EG10	Nordvivatnet, Mortensnes	11.5	477	-35.255	11.848	EG10_L012	Sediment sample	0.27		Y			1	0	1	0	8		46.2857	13.1084		0.611229	0.368442		pass		4387	35291	50971	7478	9929	5622	14122	35464	163264	20408	17623.4		3782	31112	43381	6500	8536	4930	12541	29948	140730	17591	15034
EG10	Nordvivatnet, Mortensnes	18.5	842	-35.395	20.428	EG10_L019	Sediment sample	0.28		Y			1	0	1	0	7		47.4937	14.2288		0.666042	0.341554		pass		48581	10915	78082	10897	51377	14632	16520	69465	300469	37558.6	27675.6		42830	9768	68162	9258	44064	12592	14108	62171	262953	32869	24445
EG10	Nordvivatnet, Mortensnes	21.5	1023	-35.05	14.54	EG10_M015	Sediment sample	0.29		Y			1	0	1	0	8		45.1644	14.2264		0.643771	0.356763		pass		67442	11814	19986	25672	2616	2375	24442	36187	190534	23816.8	21138.9		58453	10131	17439	22418	2222	1955	21104	30992	164714	20589	18320
EG10	Nordvivatnet, Mortensnes	32.5	1687	-35.47	21.615	EG10_L033	Sediment sample	0.26		Y			1	0	1	0	7		46.0822	12.7244		0.676436	0.357154		pass		74413	13986	37316	15986	19854	9201	53855	9691	234302	29287.8	23880.3		62733	12071	31096	13598	16741	7738	45033	8249	197259	24657	20019
EG10	Nordvivatnet, Mortensnes	38	1968	-35.015	18.71	EG10_M022	Sediment sample	0.27		Y			1	0	1	0	7		45.1143	14.0986		0.700751	0.325628		pass		23458	19211	44689	10835	37243	4093	25979	40332	205840	25730	14357.4		20517	17341	38259	9334	31957	3454	22104	34909	177875	22234	12294
EG10	Nordvivatnet, Mortensnes	39.5	2046	-35.155	21.134	EG10_L040	Sediment sample	0.3		Y			1	0	1	0	6		45.0469	14.0096		0.684332	0.315194		pass		46004	5529	7791	51159	5348	9701	17528	18250	161310	20163.8	18265		39121	4773	6658	44204	4514	8285	14618	15751	137924	17241	15696
EG10	Nordvivatnet, Mortensnes	46.5	2485	-35.18	15.976	EG10_L047	Sediment sample	0.35		Y			1	0	1	0	7		45.6618	13.5201		0.662859	0.341782		pass		6111	2259	42370	23680	39520	15537	4168	29086	162731	20341.4	15833.2		4967	1857	35285	19553	33905	12775	3334	24768	136444	17056	13447
EG10	Nordvivatnet, Mortensnes	53	2830	-35.085	16.55	EG10_M030	Sediment sample	0.3		Y			1	0	1	0	8		45.4744	14.7258		0.646408	0.363653		pass		28038	19712	45349	1765	40764	35486	61563	21220	253897	31737.1	18274.2		24477	17614	38011	1384	34309	30032	52995	17754	216576	27072	15564
EG10	Nordvivatnet, Mortensnes	53.5	2859	-35.085	18.688	EG10_L054	Sediment sample	0.31		Y			1	0	1	0	8		46.3043	16.0085		0.651297	0.356145		pass		10147	2722	40044	24034	32130	23319	15910	19267	167573	20946.6	11843.6		8692	2288	33326	19998	27330	19673	13579	16063	140949	17619	9888
EG10	Nordvivatnet, Mortensnes	60.5	3204	-35.125	18.054	EG10_L061	Sediment sample	0.3		Y			1	0	1	0	8		47.7458	16.0222		0.675831	0.35409		pass		25764	13601	39122	39945	7430	42731	22821	4087	195501	24437.6	15193.8		22393	11474	33524	34779	6237	36184	19179	3472	167242	20905	13084
EG10	Nordvivatnet, Mortensnes	65	3410	-34.94	15.9	EG10_M038	Sediment sample	0.28		Y			1	0	1	0	8		46.3425	14.4522		0.677167	0.361156		pass		34564	4471	27421	14409	54184	11801	56864	24229	227943	28492.9	19180.2		29448	3670	23068	12108	46651	9783	48198	20056	192982	24123	16481
EG10	Nordvivatnet, Mortensnes	67.5	3573	-35.045	16.825	EG10_L068	Sediment sample	0.28		Y			1	0	1	0	8		47.4487	14.3198		0.703713	0.331741		pass		39491	23422	25285	16472	28332	41773	9245	57889	241909	30238.6	15529.2		32713	19262	20874	13793	23475	34457	7750	47586	199910	24989	12731
EG10	Nordvivatnet, Mortensnes	74.5	3948	-34.9	14.523	EG10_L075	Sediment sample	0.25		Y			1	0	1	0	7		45.3099	15.0832		0.627393	0.354575		pass		35090	2551	25005	9488	7484	27996	56199	3008	166821	20852.6	18828.5		28579	2076	20755	7778	6142	24365	45580	2505	137780	17223	15374
EG10	Nordvivatnet, Mortensnes	81.5	4305	-34.875	22.157	EG10_L082	Sediment sample	0.26		Y			1	0	1	0	7		47.4375	13.4387		0.64486	0.326033		pass		19718	21411	66912	1668	54533	6892	3589	41766	216489	27061.1	24632.8		16900	17787	54950	1283	45674	5608	3037	33830	179069	22384	20305
EG10	Nordvivatnet, Mortensnes	88.5	4798	-34.795	17.157	EG10_L089	Sediment sample	0.31		Y			1	0	1	0	7		45.9342	16.0726		0.598241	0.366506		pass		36965	53972	29681	10881	36155	28579	10542	9525	216300	27037.5	15840		31338	45235	24181	8932	30620	23347	8671	7905	180229	22529	13378
EG10	Nordvivatnet, Mortensnes	102.5	5792	-34.52	17.637	EG10_L103	Sediment sample	0.28		Y			1	0	1	0	9		45.2267	14.2777		0.56567	0.369164		pass		34487	3602	13964	32710	22106	13145	36708	37622	194344	24293	12930.7		29882	2979	11411	27284	18026	10952	30206	31757	162497	20312	10965
EG10	Nordvivatnet, Mortensnes	112.5	6422	-34.45	20.962	EG10_L111	Sediment sample	0.26		Y			1	0	1	0	6		46.3188	16.3927		0.585851	0.34904		pass		47182	27422	8076	7439	59208	33559	38160	4371	225417	28177.1	20192.5		37692	22052	6487	6065	47533	27695	31209	3376	182109	22764	16266
EG10	Nordvivatnet, Mortensnes	118.5	6729	-34.69	15.676	EG10_L117	Sediment sample	0.34		Y			1	0	1	0	7		45.25	13.9696		0.506833	0.377684		pass		41143	4005	15126	34165	18094	7382	11120	14680	145715	18214.4	12938.1		34250	3303	12333	27506	15305	6070	9020	12083	119870	14984	10657
EG10	Nordvivatnet, Mortensnes	125.5	7194	-34.76	19.346	EG10_L124	Sediment sample	0.3		Y			1	0	1	0	7		47.625	11.8422		0.61383	0.380924		pass		35745	17166	38248	28710	7365	29735	62149	13083	232201	29025.1	17287.3		28807	13812	30958	22542	5879	23262	49188	10182	184630	23079	13758
EG10	Nordvivatnet, Mortensnes	132.5	7731	-34.155	20.836	EG10_L131	Sediment sample	0.27		Y			1	0	0.9875	0.0395285	7		48.4912	13.8488		0.577133	0.377677		pass		30376	11394	58195	15621	19834	16185	8634	13624	173863	21732.9	16125.2		26867	10114	48048	13477	17316	13769	7674	12106	149371	18671	13203
EG10	Nordvivatnet, Mortensnes	139.5	8282	-34.91	24.674	EG10_L138	Sediment sample	0.25		Y			1	0	1	0	6		48	12.6643		0.544543	0.367943		pass		13433	6322	24972	9201	8632	11106	24602	2238	100506	12563.2	8229.84		12005	5657	21416	8186	7581	9630	21922	2018	88415	11052	7166
EG10	Nordvivatnet, Mortensnes	146.5	8704	-34.935	26.616	EG10_L145	Sediment sample	0.29		Y			1	0	1	0	8		44.8333	14.7333		0.582505	0.386661		pass		30762	10204	6570	44594	20929	37860	55392	25443	231754	28969.2	16714		26093	8343	5438	38648	17235	31943	46284	20471	194455	24307	14272
EG10	Nordvivatnet, Mortensnes	153.5	8970	-34.94	26.081	EG10_L152	Sediment sample	0.29		Y			1	0	1	0	7		49.3881	14.8823		0.611435	0.354165		pass		15895	50124	24541	3518	35328	35367	4790	26451	196014	24501.8	16029		12921	40626	19338	2859	28436	28689	3971	22278	159118	19890	12975
EG10	Nordvivatnet, Mortensnes	157.5	9194	-35.145	23.182	EG10_L154	Sediment sample	0.32		Y			1	0	1	0	6		46.1667	15.4488		0.585099	0.364393		pass		71913	41730	52030	25201	69524	11535	162378	44581	478892	59861.5	46149.8		59865	33867	43293	20775	58394	9190	132002	35649	393035	49129	37639
EG10	Nordvivatnet, Mortensnes	160.5	9415	-34.975	17.908	EG10_L159	Sediment sample	0.27		Y			1	0	0.8875	0.0395285	7		46.4848	15.0008		0.571857	0.371423		pass		54314	6007	70804	48714	28168	45608	69295	7363	330273	41284.1	25261.1		45057	4640	58113	38482	22430	36650	54015	5881	265268	33159	20397
EG10	Nordvivatnet, Mortensnes	167.5	10228	-36.2	6.689	EG10_L164	Sediment sample	0.32		Y			1	0	1	0	6		46.3571	15.3557		0.651152	0.344412		pass		110025	33291	8691	2301	43857	26837	51385	50251	326638	40829.8	33310.9		87426	25747	6662	1687	35680	22366	39585	38455	257608	32201	26396
EG10	Nordvivatnet, Mortensnes	174.5	10750	-37.295	3.293	EG10_L173	Sediment sample	0.31		Y			1	0	0.9875	0.0395285	7		46.2632	17.1238		0.558736	0.340581		pass		27884	6551	28744	40041	5064	16151	23914	12702	161051	20131.4	12115.4		22863	5255	23623	32873	4256	13701	19886	10131	132588	16574	9968
EG10	Nordvivatnet, Mortensnes	182.5	11094	-36.735	6.562	EG10_L181	Sediment sample	0.32		Y			1	0	1	0	5		45.7609	17.6952		0.579377	0.361042		pass		27875	17890	37520	56652	20613	13660	40254	68409	282873	35359.1	19360.5		23297	14582	30111	47598	16983	11305	33233	56454	233563	29195	16108
EG10	Nordvivatnet, Mortensnes	190.5	11421	-36.735	6.951	EG10_L189	Sediment sample	0.28		Y			1	0	0.9875	0.0395285	7		48.3243	17.7029		0.607765	0.386227		pass		51009	13015	973	1949	4692	7654	55415	52603	187310	23413.8	24810.5		40250	10973	763	1507	4034	5914	44273	43685	151399	18925	19992
EG10	Nordvivatnet, Mortensnes	197.5	11714	-40.94	7.268	EG10_L196	Sediment sample	0.31					1	0	0.975	0.0527046	5		46.6429	15.3239		0.541602	0.37797		pass		19479	7695	1398	8019	13099	27209	38969	17426	133294	16661.8	12060.3		15704	6370	1084	6608	10682	22673	31854	14098	109073	13634	9903
EG10	Nordvivatnet, Mortensnes	205.5	12003	-40.51	5.25	EG10_L202	Sediment sample	0.34					1	0	0.925	0.134371	5		45.3	16.2003		0.482722	0.352224		pass		109168	36172	97895	16295	50316	31346	80165	18713	440070	55008.8	36170.6		91241	29808	83323	12064	42502	26990	66860	15186	367974	45997	30734
EG10	Nordvivatnet, Mortensnes	210.5	12087	-41.065	13.531	EG10_L209	Sediment sample	0.29					0.975	0.0790569	0.75	0.256851	3		48.48	21.329		0.532506	0.358485		pass		13847	12345	10224	4265	2910	67797	65955	76677	254020	31752.5	32150.1		10998	10559	8877	3498	2520	57292	55081	63594	212419	26552	26860
EG10	Nordvivatnet, Mortensnes	215.5	12163	-41.17	2.003	EG10_L214	Sediment sample	0.29					0.6625	0.368226	0.3125	0.313194	3		53.8824	19.0456		0.25	0.258199		fail		28166	70313	92929	62070	28448	20368	48346	4449	355089	44386.1	29389		24119	60661	77798	53912	24686	10026	39236	3860	294298	36787	25797
EG10	Nordvivatnet, Mortensnes	221.5	12297	-40.68	2.128	EG10_L220	Sediment sample	0.35					0.6375	0.340802	0.35	0.30505	4		53.2143	17.192		0.288462	0.271879		fail		28096	3312	42719	12562	1520	37822	57307	10677	194015	24251.9	20384.7		24951	2715	36056	9729	1255	32539	45158	7092	159495	19937	16881
EG10	Nordvivatnet, Mortensnes	228.5	12458	-41.66	1.927	EG10_L227	Sediment sample	0.27					0.7125	0.377538	0.2625	0.285348	4		59.6667	15.2889		0.3125	0.298807		fail		49370	35060	9414	61533	77156	35132	34038	30447	332150	41518.8	20784.6		39004	29129	7269	51894	67515	29500	30018	26986	281315	35164	18052
EG10	Nordvivatnet, Mortensnes	235.5	12553	-40.52	1.995	EG10_L234	Sediment sample	0.28					0.55	0.32914	0.2875	0.294922	3		51.0833	15.3827		0.25	0.288675		fail		16296	7246	108805	5944	67527	16643	93559	8139	324159	40519.9	42617		14346	6231	93582	4899	57761	14068	76839	6532	274258	34282	36066
EG10	Nordvivatnet, Mortensnes	243.5	12555	-40.52	2.088	EG10_L242	Sediment sample	0.28					0.6625	0.368226	0.2375	0.272909	2		48	9.14087		0.25	0.286411		fail		31449	7899	56820	5778	43133	55697	52612	9214	262602	32825.2	22389.1		25399	6591	48712	4963	36976	48564	43672	8092	222969	27871	19161
EG10	Nordvivatnet, Mortensnes	251.5	12556	-40.52	2.188	EG10_L250	Sediment sample	0.35					0.525	0.35746	0.35	0.275126	4		52.3846	13.2321		0.375	0.279508		fail		32118	6770	89671	20321	29577	20980	17719	70977	288133	36016.6	28835.3		28544	5836	71047	15524	23477	16847	15036	55243	231554	28944	22514
EG10	Nordvivatnet, Mortensnes	260	12558	-40.52	NA	EG10_L259	Sediment sample	0.3					0.7625	0.330456	0.4375	0.383016	4		50.1333	21.9508		0.31584	0.314668		pass		5293	5950	16073	29918	27358	10775	17462	32518	145347	18168.4	10710.7		4693	5136	13801	26510	22586	9595	15479	27901	125701	15713	9156
EG10	Nordvivatnet, Mortensnes	267	12559	-40.52	NA	EG10_L266	Sediment sample	0.29					0.4	0.268742	0.3125	0.25173	5		48.7391	13.6822		0.236111	0.205122		fail		19541	8609	61729	4214	21913	8243	60527	18178	202954	25369.2	22920.6		15685	4663	47358	3325	17048	6682	53482	15301	163544	20443	19302
EG10	Nordvivatnet, Mortensnes	277.5	12562	-40.52	2.015	EG10_L277	Sediment sample	0.28					0.8	0.264837	0.475	0.380971	4		45.1429	12.3219		0.294118	0.289602		pass		3696	37794	64566	20508	61897	14996	1692	2269	207418	25927.2	25960.8		3046	31431	50593	14720	51138	12585	1422	1917	166852	20857	20951
EG10	Nordvivatnet, Mortensnes	293.5	12566	-40.52	NA	EG10_L290	Sediment sample	0.34					0.6875	0.290175	0.3	0.307318	5		46.5	22.5008		0.375	0.298807		fail		47239	62499	84913	64482	24533	40824	132848	18918	476256	59532	36700.1		32116	53815	69023	52573	22065	29514	115646	16447	391199	48900	32356
EG10	Nordvivatnet, Mortensnes	300.5	12606	-39.855	2.96	EG10_L299	Sediment sample	0.28					0.5875	0.353799	0.3625	0.340802	4		50.1739	7.85466		0.296875	0.280903		fail		74338	28989	48504	103046	42474	57792	50568	11432	417143	52142.9	27821.8		61410	24472	39981	83561	33425	48511	39804	9591	340755	42594	22626
EG10	Nordvivatnet, Mortensnes	305.5	12777	-39.07	1.643	EG10_L301	Sediment sample	0.34					1	0	0.9375	0.0883883	4		48.0816	15.7518		0.629013	0.358691		pass		4382	17597	73135	50065	22061	39021	1030	4480	211771	26471.4	25659		3655	13655	59754	40714	18208	31452	718	3483	171639	21455	20972
EG10	Nordvivatnet, Mortensnes	306.5	12809	-39.63	NA	EG10_L302	Sediment sample	0.34					0.5	0.386401	0.35	0.321671	7		45.9643	12.1487		0.233696	0.236284		fail		60304	2660	60977	20600	67833	47977	97708	30471	388530	48566.2	29988.6		50586	2160	50092	12190	47030	41269	82053	12875	298255	37282	26499
EG10	Nordvivatnet, Mortensnes	308.5	12881	-40.57	NA	EG10_L304	Sediment sample	0.25					1	0	1	0	4		47.8333	16.5914		0.490836	0.389932		pass		46438	14820	70384	14671	74965	30918	48990	21613	322799	40349.9	23794.3		38486	12092	56698	12297	61496	25504	39623	17441	263637	32955	19315
EG10	Nordvivatnet, Mortensnes	308.5	12881	NA	NA	EG10_L304a	Sediment sample	0.33	Y				0.5625	0.369168	0.35	0.310689	4		50.375	13.5788		0.308333	0.282948		fail		24696	11707	5212	26269	21173	20348	14671	70240	194316	24289.5	19840.7		20111	8526	4337	22416	16399	16223	12851	41968	142831	17854	11382

[truncated: 3 more sheets: S10, S11, S12]
